# Supplementary material for: Exploration of Human Salivary Microbiomes—Insights into the Novel Characteristics of Microbial Community Structure in Caries and Caries-Free Subjects
Source: PLoS One. 2016 Jan 19;11(1):e0147039. doi: 10.1371/journal.pone.0147039 (PMC4718657; doi:10.1371/journal.pone.0147039)
Supplement: S2 Table — (XLSX) [file pone.0147039.s005.xlsx]

## Sheet: Sheet1
Table S2 Schoener's indices calculated for all pairs of genera found in the caries-free group.
	Neisseria	Streptococcus	Actinobacillus	Actinomyces	Capnocytophaga	Leptotrichia	Other15	Other9	Rothia	Gemella	Other13	Treponema	Other3	Porphyromonas	Other10	Peptostreptococcus	Other2	Other17	Filifactor	Veillonella	Solobacterium	Corynebacterium	Eubacterium	Megasphaera	Abiotrophia	Prevotella	Granulicatella	Other16	Oribacterium	Other7	Campylobacter	Lactobacillus	Atopobium	Thermus	Mogibacterium	Parvimonas	Acinetobacter	Other1	Selenomonas	Centipeda	Anaeroglobus	Sulfobacillus	Arthrobacter	Catonella	Kingella	Pseudomonas	Dialister	Ktedonobacter	Aerococcus
Neisseria	0	0.771831	0.810334	0.813681	0.543167	0.702507	0.666043	0.626114	0.630581	0.719951	0.536546	0.486484	0.685412	0.539794	0.64422	0.591942	0.580946	0.572367	0.523386	0.749054	0.539541	0.603867	0.544032	0.280195	0.522912	0.431778	0.440518	0.508813	0.629483	0.33292	0.481101	0.527731	0.537463	0.273345	0.290011	0.566773	0.536444	0.579908	0.628306	0.578983	0.396974	0.557603	0.320998	0.64658	0.608456	0.451221	0.686164	0.448895	0.324115
Streptococcus	0.771831	0	0.84268	0.833753	0.585277	0.656599	0.681202	0.832572	0.589427	0.826716	0.643641	0.523003	0.570998	0.54152	0.584426	0.525892	0.702133	0.55191	0.522946	0.648732	0.507945	0.523274	0.511204	0.30294	0.568197	0.417707	0.49907	0.482281	0.592111	0.357368	0.41481	0.732561	0.485996	0.375276	0.30451	0.645072	0.641665	0.678603	0.648305	0.515998	0.413978	0.554204	0.419693	0.633367	0.509672	0.549915	0.728482	0.457934	0.357248
Actinobacillus	0.810334	0.84268	0	0.801385	0.634804	0.68467	0.770961	0.746811	0.60368	0.682123	0.611045	0.490384	0.572732	0.507905	0.594395	0.552296	0.631413	0.563248	0.470711	0.752035	0.532674	0.618991	0.505912	0.281574	0.604981	0.468325	0.516448	0.504326	0.548596	0.330571	0.508766	0.62282	0.535191	0.38365	0.283145	0.564026	0.608294	0.644808	0.609099	0.562146	0.374772	0.508729	0.406627	0.601401	0.566202	0.508406	0.659576	0.415948	0.335809
Actinomyces	0.813681	0.833753	0.801385	0	0.600844	0.762284	0.662149	0.740319	0.679396	0.793908	0.594362	0.582625	0.605148	0.661331	0.662527	0.635018	0.660085	0.660334	0.600777	0.756304	0.597796	0.596391	0.600023	0.369591	0.498116	0.495622	0.422797	0.619893	0.672063	0.3514	0.521234	0.581763	0.59242	0.29306	0.371162	0.645388	0.60639	0.643328	0.717519	0.627298	0.442929	0.612325	0.384418	0.759312	0.560059	0.51464	0.763253	0.504875	0.387535
Capnocytophaga	0.543167	0.585277	0.634804	0.600844	0	0.589578	0.548194	0.64062	0.540979	0.705669	0.367641	0.345029	0.395621	0.429086	0.437813	0.450723	0.533643	0.548171	0.316044	0.576989	0.435775	0.581664	0.378244	0.206269	0.336028	0.475917	0.298042	0.489453	0.385744	0.256622	0.526425	0.683099	0.446673	0.213063	0.256565	0.333235	0.375498	0.390061	0.426834	0.487718	0.271079	0.422668	0.257088	0.465463	0.395942	0.295771	0.560472	0.32548	0.271298
Leptotrichia	0.702507	0.656599	0.68467	0.762284	0.589578	0	0.649388	0.571968	0.637877	0.648257	0.51861	0.449209	0.563194	0.623174	0.697487	0.641787	0.511592	0.723277	0.507009	0.721362	0.553954	0.66843	0.611048	0.302316	0.496895	0.51353	0.330512	0.73002	0.579303	0.206261	0.542988	0.425347	0.514219	0.15934	0.308211	0.521992	0.553818	0.566212	0.565847	0.586671	0.469053	0.617914	0.300889	0.66923	0.632372	0.439159	0.653946	0.52207	0.34052
Other15	0.666043	0.681202	0.770961	0.662149	0.548194	0.649388	0	0.711047	0.622211	0.61741	0.719116	0.526305	0.483804	0.554448	0.480118	0.592526	0.643798	0.631505	0.50196	0.646573	0.551204	0.652844	0.53716	0.262576	0.652679	0.421843	0.594124	0.562816	0.503703	0.326786	0.499868	0.579251	0.567864	0.428426	0.318049	0.582743	0.758229	0.701193	0.605274	0.576674	0.415002	0.559309	0.571404	0.627822	0.548148	0.575904	0.602683	0.499111	0.420381
Other9	0.626114	0.832572	0.746811	0.740319	0.64062	0.571968	0.711047	0	0.604989	0.842233	0.693523	0.582967	0.461302	0.535274	0.479851	0.541291	0.7436	0.598317	0.549507	0.57477	0.532682	0.498447	0.532167	0.330907	0.473647	0.416112	0.420112	0.534657	0.558004	0.392549	0.410463	0.761033	0.510733	0.388894	0.356226	0.633046	0.676862	0.691425	0.683411	0.521509	0.467355	0.584005	0.492269	0.604841	0.445223	0.580262	0.721221	0.487557	0.416207
Rothia	0.630581	0.589427	0.60368	0.679396	0.540979	0.637877	0.622211	0.604989	0	0.608117	0.610377	0.732258	0.408406	0.669495	0.741001	0.712346	0.585971	0.706248	0.757495	0.735782	0.758543	0.567152	0.81558	0.489121	0.396001	0.663259	0.293364	0.60109	0.632047	0.375101	0.636182	0.395389	0.788737	0.221625	0.605921	0.626907	0.499175	0.518362	0.787292	0.848632	0.522577	0.613626	0.365214	0.648818	0.550954	0.44128	0.779639	0.462748	0.382029
Gemella	0.719951	0.826716	0.682123	0.793908	0.705669	0.648257	0.61741	0.842233	0.608117	0	0.599248	0.524734	0.514866	0.566508	0.531384	0.544582	0.703332	0.59178	0.557188	0.584513	0.500305	0.552687	0.531737	0.301986	0.409483	0.385981	0.401152	0.543545	0.56113	0.370358	0.403805	0.760286	0.481885	0.290379	0.304441	0.58424	0.587867	0.602855	0.663345	0.499244	0.435534	0.618859	0.376651	0.654568	0.469803	0.506873	0.739693	0.489517	0.379767
Other13	0.536546	0.643641	0.611045	0.594362	0.367641	0.51861	0.719116	0.693523	0.610377	0.599248	0	0.750917	0.38968	0.526896	0.436942	0.687387	0.716633	0.591114	0.753837	0.49067	0.449733	0.461049	0.686297	0.316879	0.481878	0.320238	0.480798	0.53846	0.614932	0.504561	0.344106	0.576372	0.482881	0.411079	0.494595	0.750904	0.749283	0.73075	0.807509	0.567465	0.667776	0.746302	0.585293	0.630777	0.441364	0.73001	0.678077	0.634696	0.580114
Treponema	0.486484	0.523003	0.490384	0.582625	0.345029	0.449209	0.526305	0.582967	0.732258	0.524734	0.750917	0	0.351274	0.635454	0.543772	0.763318	0.704286	0.560835	0.900043	0.557097	0.61157	0.403683	0.794793	0.471906	0.298688	0.483652	0.283745	0.527872	0.684616	0.57877	0.464739	0.415868	0.646294	0.236836	0.743678	0.79334	0.540006	0.544443	0.846718	0.714251	0.725645	0.705501	0.39446	0.615042	0.409097	0.65118	0.655767	0.65904	0.586872
Other3	0.685412	0.570998	0.572732	0.605148	0.395621	0.563194	0.483804	0.461302	0.408406	0.514866	0.38968	0.351274	0	0.508965	0.511835	0.381969	0.466979	0.474902	0.349636	0.555779	0.408342	0.42859	0.399411	0.244905	0.453717	0.368821	0.388025	0.360753	0.600549	0.216294	0.301726	0.447307	0.366485	0.18481	0.21982	0.466402	0.487171	0.507989	0.43394	0.371831	0.232685	0.47085	0.275235	0.541029	0.40814	0.407412	0.465957	0.428405	0.312658
Porphyromonas	0.539794	0.54152	0.507905	0.661331	0.429086	0.623174	0.554448	0.535274	0.669495	0.566508	0.526896	0.635454	0.508965	0	0.58056	0.603047	0.55264	0.624141	0.674874	0.648131	0.654293	0.430137	0.639811	0.456886	0.317047	0.510953	0.407054	0.690856	0.759192	0.296017	0.513534	0.421146	0.68403	0.157909	0.489996	0.639865	0.642657	0.649792	0.637142	0.652858	0.403855	0.637351	0.439807	0.804883	0.432413	0.580964	0.610496	0.600547	0.469197
Other10	0.64422	0.584426	0.594395	0.662527	0.437813	0.697487	0.480118	0.479851	0.741001	0.531384	0.436942	0.543772	0.511835	0.58056	0	0.587937	0.367938	0.619697	0.624057	0.766278	0.663827	0.533816	0.707444	0.493539	0.495767	0.681987	0.264726	0.482727	0.659631	0.160041	0.623912	0.355672	0.62832	0.103076	0.505966	0.571104	0.390202	0.403021	0.603935	0.711664	0.377059	0.453701	0.136676	0.553801	0.515165	0.283682	0.622448	0.369242	0.176306
Peptostreptococcus	0.591942	0.525892	0.552296	0.635018	0.450723	0.641787	0.592526	0.541291	0.712346	0.544582	0.687387	0.763318	0.381969	0.603047	0.587937	0	0.673644	0.629692	0.770516	0.650794	0.611349	0.544397	0.769611	0.357015	0.334153	0.435145	0.307966	0.655812	0.623966	0.49655	0.544966	0.331853	0.660208	0.138179	0.654992	0.777251	0.453496	0.454827	0.776937	0.738122	0.716816	0.731689	0.284292	0.680733	0.594876	0.56005	0.795573	0.631474	0.478297
Other2	0.580946	0.702133	0.631413	0.660085	0.533643	0.511592	0.643798	0.7436	0.585971	0.703332	0.716633	0.704286	0.466979	0.55264	0.367938	0.673644	0	0.554036	0.664369	0.493721	0.489484	0.471292	0.574952	0.267377	0.401189	0.356038	0.367199	0.494984	0.598937	0.615811	0.345828	0.596463	0.518656	0.326405	0.508352	0.737023	0.640824	0.674273	0.752403	0.559867	0.588674	0.760257	0.513385	0.594606	0.46305	0.750225	0.737521	0.677451	0.654186
Other17	0.572367	0.55191	0.563248	0.660334	0.548171	0.723277	0.631505	0.598317	0.706248	0.59178	0.591114	0.560835	0.474902	0.624141	0.619697	0.629692	0.554036	0	0.583688	0.640696	0.557655	0.714739	0.649792	0.338012	0.401573	0.611202	0.25679	0.655701	0.596586	0.292988	0.643175	0.393254	0.544655	0.167008	0.421454	0.561825	0.582095	0.572539	0.643408	0.614861	0.445912	0.663598	0.386386	0.644454	0.475446	0.487598	0.673924	0.562725	0.421731
Filifactor	0.523386	0.522946	0.470711	0.600777	0.316044	0.507009	0.50196	0.549507	0.757495	0.557188	0.753837	0.900043	0.349636	0.674874	0.624057	0.770516	0.664369	0.583688	0	0.573488	0.622571	0.427442	0.850439	0.485142	0.315596	0.490653	0.301057	0.549142	0.721837	0.513123	0.460115	0.402473	0.648484	0.205697	0.701965	0.799073	0.518926	0.529318	0.854308	0.719212	0.690853	0.735847	0.35357	0.675664	0.42124	0.625576	0.701461	0.645905	0.532924
Veillonella	0.749054	0.648732	0.752035	0.756304	0.576989	0.721362	0.646573	0.57477	0.735782	0.584513	0.49067	0.557097	0.555779	0.648131	0.766278	0.650794	0.493721	0.640696	0.573488	0	0.680943	0.614924	0.620863	0.41259	0.52445	0.591118	0.400393	0.583053	0.686483	0.265258	0.71604	0.405298	0.67519	0.174072	0.438412	0.608346	0.49542	0.508238	0.653622	0.715055	0.383355	0.50214	0.241894	0.676037	0.636419	0.382396	0.688047	0.43007	0.279752
Solobacterium	0.539541	0.507945	0.532674	0.597796	0.435775	0.553954	0.551204	0.532682	0.758543	0.500305	0.449733	0.61157	0.408342	0.654293	0.663827	0.611349	0.489484	0.557655	0.622571	0.680943	0	0.443793	0.677677	0.701173	0.360682	0.798586	0.271228	0.515144	0.582067	0.258028	0.584784	0.330189	0.884853	0.153221	0.679267	0.556654	0.443408	0.433259	0.620132	0.753068	0.379338	0.452994	0.240362	0.555187	0.451011	0.335975	0.630944	0.385794	0.279992
Corynebacterium	0.603867	0.523274	0.618991	0.596391	0.581664	0.66843	0.652844	0.498447	0.567152	0.552687	0.461049	0.403683	0.42859	0.430137	0.533816	0.544397	0.471292	0.714739	0.427442	0.614924	0.443793	0	0.48776	0.214875	0.436903	0.539085	0.379009	0.549106	0.379393	0.208619	0.646706	0.418819	0.449852	0.19535	0.216446	0.401522	0.411073	0.413197	0.491257	0.471671	0.341756	0.485759	0.253705	0.552487	0.54356	0.348973	0.531885	0.385447	0.280704
Eubacterium	0.544032	0.511204	0.505912	0.600023	0.378244	0.611048	0.53716	0.532167	0.81558	0.531737	0.686297	0.794793	0.399411	0.639811	0.707444	0.769611	0.574952	0.649792	0.850439	0.620863	0.677677	0.48776	0	0.473955	0.335972	0.553175	0.226849	0.587652	0.689298	0.407757	0.519887	0.357453	0.685552	0.173738	0.682765	0.714155	0.492201	0.486028	0.819815	0.777297	0.62727	0.673173	0.325094	0.625511	0.490417	0.511019	0.754705	0.555362	0.435549
Megasphaera	0.280195	0.30294	0.281574	0.369591	0.206269	0.302316	0.262576	0.330907	0.489121	0.301986	0.316879	0.471906	0.244905	0.456886	0.493539	0.357015	0.267377	0.338012	0.485142	0.41259	0.701173	0.214875	0.473955	0	0.199815	0.594015	0.175333	0.318006	0.411017	0.176705	0.38937	0.222893	0.627781	0.112873	0.551957	0.371334	0.278006	0.27383	0.419304	0.486178	0.242283	0.282695	0.14913	0.339595	0.212828	0.199499	0.359603	0.234567	0.182578
Abiotrophia	0.522912	0.568197	0.604981	0.498116	0.336028	0.496895	0.652679	0.473647	0.396001	0.409483	0.481878	0.298688	0.453717	0.317047	0.495767	0.334153	0.401189	0.401573	0.315596	0.52445	0.360682	0.436903	0.335972	0.199815	0	0.378567	0.719608	0.226915	0.369524	0.198742	0.326257	0.468386	0.327608	0.602417	0.158278	0.447179	0.60248	0.533879	0.388686	0.336595	0.221225	0.312873	0.538084	0.352695	0.357606	0.414493	0.396574	0.28862	0.235634
Prevotella	0.431778	0.417707	0.468325	0.495622	0.475917	0.51353	0.421843	0.416112	0.663259	0.385981	0.320238	0.483652	0.368821	0.510953	0.681987	0.435145	0.356038	0.611202	0.490653	0.591118	0.798586	0.539085	0.553175	0.594015	0.378567	0	0.193022	0.389853	0.478882	0.156421	0.662571	0.284444	0.730283	0.134311	0.581898	0.417	0.324228	0.316703	0.490638	0.660662	0.264113	0.3235	0.154773	0.40794	0.309063	0.214357	0.473089	0.281528	0.194403
Granulicatella	0.440518	0.49907	0.516448	0.422797	0.298042	0.330512	0.594124	0.420112	0.293364	0.401152	0.480798	0.283745	0.388025	0.407054	0.264726	0.307966	0.367199	0.25679	0.301057	0.400393	0.271228	0.379009	0.226849	0.175333	0.719608	0.193022	0	0.289204	0.29639	0.195841	0.267507	0.498783	0.307157	0.627485	0.100769	0.40362	0.560045	0.481454	0.331192	0.262558	0.197311	0.285769	0.53546	0.475356	0.309986	0.410734	0.329272	0.237376	0.210995
Other16	0.508813	0.482281	0.504326	0.619893	0.489453	0.73002	0.562816	0.534657	0.60109	0.543545	0.53846	0.527872	0.360753	0.690856	0.482727	0.655812	0.494984	0.655701	0.549142	0.583053	0.515144	0.549106	0.587652	0.318006	0.226915	0.389853	0.289204	0	0.561181	0.26154	0.525707	0.336878	0.549012	0.145035	0.389723	0.498974	0.558918	0.552753	0.572546	0.567681	0.535442	0.654294	0.407592	0.7055	0.683074	0.467811	0.609979	0.551667	0.444607
Oribacterium	0.629483	0.592111	0.548596	0.672063	0.385744	0.579303	0.503703	0.558004	0.632047	0.56113	0.614932	0.684616	0.600549	0.759192	0.659631	0.623966	0.598937	0.596586	0.721837	0.686483	0.582067	0.379393	0.689298	0.411017	0.369524	0.478882	0.29639	0.561181	0	0.355177	0.468418	0.4341	0.585091	0.14557	0.540296	0.717179	0.560342	0.593109	0.725178	0.669015	0.491891	0.634118	0.34852	0.745314	0.460962	0.552504	0.666558	0.616062	0.437087
Other7	0.33292	0.357368	0.330571	0.3514	0.256622	0.206261	0.326786	0.392549	0.375101	0.370358	0.504561	0.57877	0.216294	0.296017	0.160041	0.49655	0.615811	0.292988	0.513123	0.265258	0.258028	0.208619	0.407757	0.176705	0.198742	0.156421	0.195841	0.26154	0.355177	0	0.172205	0.312879	0.316682	0.269032	0.512893	0.507454	0.367272	0.402278	0.520187	0.363619	0.697125	0.511847	0.383201	0.329208	0.262229	0.540234	0.466264	0.47483	0.522051
Campylobacter	0.481101	0.41481	0.508766	0.521234	0.526425	0.542988	0.499868	0.410463	0.636182	0.403805	0.344106	0.464739	0.301726	0.513534	0.623912	0.544966	0.345828	0.643175	0.460115	0.71604	0.584784	0.646706	0.519887	0.38937	0.326257	0.662571	0.267507	0.525707	0.468418	0.172205	0	0.249765	0.610446	0.0997707	0.441871	0.440533	0.298721	0.289165	0.493345	0.637427	0.296712	0.337955	0.148841	0.493138	0.484842	0.204223	0.500139	0.273075	0.186267
Lactobacillus	0.527731	0.732561	0.62282	0.581763	0.683099	0.425347	0.579251	0.761033	0.395389	0.760286	0.576372	0.415868	0.447307	0.421146	0.355672	0.331853	0.596463	0.393254	0.402473	0.405298	0.330189	0.418819	0.357453	0.222893	0.468386	0.284444	0.498783	0.336878	0.4341	0.312879	0.249765	0	0.312052	0.399032	0.186064	0.489362	0.603987	0.635844	0.485193	0.291148	0.300826	0.457633	0.429998	0.461611	0.27779	0.532343	0.513671	0.381986	0.327932
Atopobium	0.537463	0.485996	0.535191	0.59242	0.446673	0.514219	0.567864	0.510733	0.788737	0.481885	0.482881	0.646294	0.366485	0.68403	0.62832	0.660208	0.518656	0.544655	0.648484	0.67519	0.884853	0.449852	0.685552	0.627781	0.327608	0.730283	0.307157	0.549012	0.585091	0.316682	0.610446	0.312052	0	0.154891	0.731748	0.587641	0.454879	0.45621	0.65328	0.820067	0.434312	0.472211	0.293318	0.610999	0.534081	0.367928	0.64859	0.398506	0.332948
Thermus	0.273345	0.375276	0.38365	0.29306	0.213063	0.15934	0.428426	0.388894	0.221625	0.290379	0.411079	0.236836	0.18481	0.157909	0.103076	0.138179	0.326405	0.167008	0.205697	0.174072	0.153221	0.19535	0.173738	0.112873	0.602417	0.134311	0.627485	0.145035	0.14557	0.269032	0.0997707	0.399032	0.154891	0	0.0886025	0.229738	0.474297	0.408998	0.27031	0.13432	0.207943	0.205138	0.601835	0.179762	0.138444	0.340285	0.240935	0.154329	0.233238
Mogibacterium	0.290011	0.30451	0.283145	0.371162	0.256565	0.308211	0.318049	0.356226	0.605921	0.304441	0.494595	0.743678	0.21982	0.489996	0.505966	0.654992	0.508352	0.421454	0.701965	0.438412	0.679267	0.216446	0.682765	0.551957	0.158278	0.581898	0.100769	0.389723	0.540296	0.512893	0.441871	0.186064	0.731748	0.0886025	0	0.628896	0.326231	0.320058	0.627787	0.694477	0.621577	0.517398	0.226268	0.407766	0.31617	0.439976	0.50794	0.489808	0.407085
Parvimonas	0.566773	0.645072	0.564026	0.645388	0.333235	0.521992	0.582743	0.633046	0.626907	0.58424	0.750904	0.79334	0.466402	0.639865	0.571104	0.777251	0.737023	0.561825	0.799073	0.608346	0.556654	0.401522	0.714155	0.371334	0.447179	0.417	0.40362	0.498974	0.717179	0.507454	0.440533	0.489362	0.587641	0.229738	0.628896	0	0.604282	0.606037	0.826419	0.651624	0.671161	0.704996	0.375851	0.715486	0.449115	0.677939	0.716446	0.657251	0.543019
Acinetobacter	0.536444	0.641665	0.608294	0.60639	0.375498	0.553818	0.758229	0.676862	0.499175	0.587867	0.749283	0.540006	0.487171	0.642657	0.390202	0.453496	0.640824	0.582095	0.518926	0.49542	0.443408	0.411073	0.492201	0.278006	0.60248	0.324228	0.560045	0.558918	0.560342	0.367272	0.298721	0.603987	0.454879	0.474297	0.326231	0.604282	0	0.889841	0.598656	0.43684	0.430384	0.679676	0.746474	0.601297	0.404738	0.750001	0.550489	0.624916	0.564612
Other1	0.579908	0.678603	0.644808	0.643328	0.390061	0.566212	0.701193	0.691425	0.518362	0.602855	0.73075	0.544443	0.507989	0.649792	0.403021	0.454827	0.674273	0.572539	0.529318	0.508238	0.433259	0.413197	0.486028	0.27383	0.533879	0.316703	0.481454	0.552753	0.593109	0.402278	0.289165	0.635844	0.45621	0.408998	0.320058	0.606037	0.889841	0	0.62057	0.444933	0.433272	0.723137	0.733656	0.621931	0.428967	0.802121	0.575939	0.685934	0.617092
Selenomonas	0.628306	0.648305	0.609099	0.717519	0.426834	0.565847	0.605274	0.683411	0.787292	0.663345	0.807509	0.846718	0.43394	0.637142	0.603935	0.776937	0.752403	0.643408	0.854308	0.653622	0.620132	0.491257	0.819815	0.419304	0.388686	0.490638	0.331192	0.572546	0.725178	0.520187	0.493345	0.485193	0.65328	0.27031	0.627787	0.826419	0.598656	0.62057	0	0.737865	0.676569	0.76769	0.424766	0.687136	0.509094	0.642745	0.807461	0.628898	0.546828
Centipeda	0.578983	0.515998	0.562146	0.627298	0.487718	0.586671	0.576674	0.521509	0.848632	0.499244	0.567465	0.714251	0.371831	0.652858	0.711664	0.738122	0.559867	0.614861	0.719212	0.715055	0.753068	0.471671	0.777297	0.486178	0.336595	0.660662	0.262558	0.567681	0.669015	0.363619	0.637427	0.291148	0.820067	0.13432	0.694477	0.651624	0.43684	0.444933	0.737865	0	0.513546	0.570727	0.280433	0.627685	0.561181	0.406358	0.738205	0.499796	0.379885
Anaeroglobus	0.396974	0.413978	0.374772	0.442929	0.271079	0.469053	0.415002	0.467355	0.522577	0.435534	0.667776	0.725645	0.232685	0.403855	0.377059	0.716816	0.588674	0.445912	0.690853	0.383355	0.379338	0.341756	0.62727	0.242283	0.221225	0.264113	0.197311	0.535442	0.491891	0.697125	0.296712	0.300826	0.434312	0.207943	0.621577	0.671161	0.430384	0.433272	0.676569	0.513546	0	0.626273	0.347483	0.507737	0.461601	0.560484	0.581714	0.556733	0.524295
Sulfobacillus	0.557603	0.554204	0.508729	0.612325	0.422668	0.617914	0.559309	0.584005	0.613626	0.618859	0.746302	0.705501	0.47085	0.637351	0.453701	0.731689	0.760257	0.663598	0.735847	0.50214	0.452994	0.485759	0.673173	0.282695	0.312873	0.3235	0.285769	0.654294	0.634118	0.511847	0.337955	0.457633	0.472211	0.205138	0.517398	0.704996	0.679676	0.723137	0.76769	0.570727	0.626273	0	0.530139	0.637693	0.48403	0.802072	0.702192	0.841498	0.708009
Arthrobacter	0.320998	0.419693	0.406627	0.384418	0.257088	0.300889	0.571404	0.492269	0.365214	0.376651	0.585293	0.39446	0.275235	0.439807	0.136676	0.284292	0.513385	0.386386	0.35357	0.241894	0.240362	0.253705	0.325094	0.14913	0.538084	0.154773	0.53546	0.407592	0.34852	0.383201	0.148841	0.429998	0.293318	0.601835	0.226268	0.375851	0.746474	0.733656	0.424766	0.280433	0.347483	0.530139	0	0.395532	0.265772	0.667649	0.366651	0.547079	0.614156
Catonella	0.64658	0.633367	0.601401	0.759312	0.465463	0.66923	0.627822	0.604841	0.648818	0.654568	0.630777	0.615042	0.541029	0.804883	0.553801	0.680733	0.594606	0.644454	0.675664	0.676037	0.555187	0.552487	0.625511	0.339595	0.352695	0.40794	0.475356	0.7055	0.745314	0.329208	0.493138	0.461611	0.610999	0.179762	0.407766	0.715486	0.601297	0.621931	0.687136	0.627685	0.507737	0.637693	0.395532	0	0.549822	0.554687	0.698413	0.578604	0.424563
Kingella	0.608456	0.509672	0.566202	0.560059	0.395942	0.632372	0.548148	0.445223	0.550954	0.469803	0.441364	0.409097	0.40814	0.432413	0.515165	0.594876	0.46305	0.475446	0.42124	0.636419	0.451011	0.54356	0.490417	0.212828	0.357606	0.309063	0.309986	0.683074	0.460962	0.262229	0.484842	0.27779	0.534081	0.138444	0.31617	0.449115	0.404738	0.428967	0.509094	0.561181	0.461601	0.48403	0.265772	0.549822	0	0.340698	0.589678	0.399566	0.274705
Pseudomonas	0.451221	0.549915	0.508406	0.51464	0.295771	0.439159	0.575904	0.580262	0.44128	0.506873	0.73001	0.65118	0.407412	0.580964	0.283682	0.56005	0.750225	0.487598	0.625576	0.382396	0.335975	0.348973	0.511019	0.199499	0.414493	0.214357	0.410734	0.467811	0.552504	0.540234	0.204223	0.532343	0.367928	0.340285	0.439976	0.677939	0.750001	0.802121	0.642745	0.406358	0.560484	0.802072	0.667649	0.554687	0.340698	0	0.521677	0.784904	0.712566
Dialister	0.686164	0.728482	0.659576	0.763253	0.560472	0.653946	0.602683	0.721221	0.779639	0.739693	0.678077	0.655767	0.465957	0.610496	0.622448	0.795573	0.737521	0.673924	0.701461	0.688047	0.630944	0.531885	0.754705	0.359603	0.396574	0.473089	0.329272	0.609979	0.666558	0.466264	0.500139	0.513671	0.64859	0.240935	0.50794	0.716446	0.550489	0.575939	0.807461	0.738205	0.581714	0.702192	0.366651	0.698413	0.589678	0.521677	0	0.567414	0.41399
Ktedonobacter	0.448895	0.457934	0.415948	0.504875	0.32548	0.52207	0.499111	0.487557	0.462748	0.489517	0.634696	0.65904	0.428405	0.600547	0.369242	0.631474	0.677451	0.562725	0.645905	0.43007	0.385794	0.385447	0.555362	0.234567	0.28862	0.281528	0.237376	0.551667	0.616062	0.47483	0.273075	0.381986	0.398506	0.154329	0.489808	0.657251	0.624916	0.685934	0.628898	0.499796	0.556733	0.841498	0.547079	0.578604	0.399566	0.784904	0.567414	0	0.757956
Aerococcus	0.324115	0.357248	0.335809	0.387535	0.271298	0.34052	0.420381	0.416207	0.382029	0.379767	0.580114	0.586872	0.312658	0.469197	0.176306	0.478297	0.654186	0.421731	0.532924	0.279752	0.279992	0.280704	0.435549	0.182578	0.235634	0.194403	0.210995	0.444607	0.437087	0.522051	0.186267	0.327932	0.332948	0.233238	0.407085	0.543019	0.564612	0.617092	0.546828	0.379885	0.524295	0.708009	0.614156	0.424563	0.274705	0.712566	0.41399	0.757956	0
Moraxella	0.276595	0.280624	0.206938	0.257503	0.117458	0.228042	0.27213	0.248008	0.29181	0.282435	0.427813	0.407452	0.458399	0.379029	0.245437	0.403241	0.411733	0.303596	0.424328	0.273401	0.236276	0.171765	0.40324	0.192266	0.193162	0.122869	0.274247	0.233966	0.420118	0.349429	0.169043	0.236512	0.276436	0.0972146	0.357556	0.494813	0.325701	0.335857	0.429231	0.337116	0.348365	0.438173	0.236016	0.405371	0.245622	0.419979	0.382999	0.437858	0.337234
Brachymonas	0.387441	0.332939	0.367406	0.355106	0.40579	0.508985	0.355006	0.304321	0.44095	0.34203	0.270832	0.232107	0.24516	0.176039	0.442692	0.366527	0.273735	0.462489	0.248873	0.379235	0.280591	0.490319	0.351908	0.129115	0.272601	0.380493	0.173486	0.433467	0.197966	0.141438	0.400386	0.237321	0.279777	0.111657	0.181732	0.23869	0.203063	0.219071	0.332793	0.373908	0.302444	0.317728	0.112122	0.232655	0.550956	0.155908	0.401027	0.209648	0.136525
Gemmatimonas	0.49736	0.505268	0.465988	0.562735	0.393632	0.576686	0.51887	0.539998	0.551465	0.535128	0.671469	0.693158	0.43872	0.603992	0.423858	0.687016	0.713311	0.621725	0.669915	0.467365	0.44329	0.419343	0.597384	0.267323	0.28362	0.352633	0.205014	0.63162	0.631757	0.477506	0.337984	0.372763	0.463604	0.157573	0.534022	0.67575	0.63261	0.687299	0.690001	0.590109	0.603155	0.886765	0.540532	0.612916	0.46148	0.734407	0.616745	0.899034	0.734536
Deinococcus	0.421025	0.546708	0.528737	0.475135	0.318767	0.326641	0.624693	0.60889	0.369044	0.489195	0.608872	0.406658	0.327799	0.363835	0.228582	0.307391	0.535123	0.372934	0.379077	0.3338	0.313109	0.319027	0.354506	0.223509	0.652523	0.206588	0.697836	0.320798	0.351496	0.364587	0.205337	0.551977	0.293776	0.765012	0.211066	0.39943	0.680223	0.614924	0.448344	0.264698	0.313267	0.411064	0.698985	0.393715	0.247083	0.523676	0.425339	0.338558	0.356708
Bifidobacterium	0.678353	0.701814	0.638103	0.808881	0.545407	0.758111	0.56942	0.662955	0.666343	0.727042	0.573331	0.538889	0.562984	0.677964	0.64816	0.631117	0.571659	0.704509	0.580764	0.626991	0.542782	0.572165	0.665989	0.359443	0.401101	0.461478	0.357669	0.708685	0.60543	0.305461	0.471607	0.5543	0.517482	0.25875	0.361013	0.597402	0.621233	0.641999	0.669873	0.541721	0.465699	0.71152	0.434225	0.674505	0.484412	0.555423	0.740608	0.559568	0.437342
Massilia	0.317143	0.419763	0.408461	0.33727	0.206101	0.190483	0.489285	0.459284	0.284613	0.347856	0.465738	0.290126	0.200517	0.218769	0.144737	0.215117	0.396795	0.211014	0.254365	0.249955	0.223987	0.198878	0.218502	0.146928	0.628865	0.129227	0.641243	0.195813	0.20643	0.317728	0.141983	0.414895	0.229696	0.895542	0.130578	0.306676	0.535156	0.469858	0.33117	0.200618	0.260315	0.265998	0.641594	0.248648	0.218981	0.414587	0.321632	0.215189	0.269841
Shuttleworthia	0.543314	0.630217	0.687976	0.604042	0.497026	0.494914	0.733893	0.644801	0.486249	0.554233	0.66201	0.467637	0.340768	0.463283	0.350005	0.457145	0.508823	0.440224	0.440363	0.516473	0.406566	0.531396	0.38098	0.252791	0.621226	0.33076	0.739787	0.508567	0.410339	0.254496	0.402994	0.578174	0.424782	0.585908	0.212393	0.457135	0.661625	0.595476	0.517368	0.413797	0.363027	0.442067	0.626124	0.575985	0.399387	0.478613	0.488209	0.345856	0.304999
Caulobacter	0.348945	0.429759	0.415696	0.347266	0.170808	0.274714	0.569817	0.460776	0.308099	0.357852	0.539867	0.351537	0.280221	0.307043	0.242612	0.295217	0.39183	0.297757	0.340387	0.325445	0.290552	0.264174	0.307992	0.213376	0.701842	0.168878	0.715211	0.241381	0.296902	0.268657	0.193152	0.424891	0.291035	0.811727	0.18565	0.404307	0.614678	0.525259	0.3846	0.255341	0.289963	0.335882	0.610141	0.324414	0.2769	0.462828	0.339671	0.307463	0.288902
Other18	0.5316	0.613727	0.546788	0.638655	0.363256	0.605206	0.600108	0.647808	0.585731	0.616905	0.822289	0.706881	0.430052	0.666059	0.463796	0.656296	0.686906	0.6665	0.736082	0.491655	0.435832	0.467542	0.702076	0.315563	0.373447	0.306337	0.369151	0.665434	0.662825	0.454429	0.332186	0.515748	0.468979	0.279781	0.461412	0.735023	0.746171	0.762125	0.759366	0.547448	0.641172	0.824993	0.574766	0.692114	0.429034	0.787072	0.67724	0.725634	0.648169
Desulfobulbus	0.414165	0.369753	0.384246	0.476371	0.35286	0.536943	0.424476	0.398351	0.69669	0.402152	0.522831	0.646736	0.203365	0.612994	0.580363	0.692641	0.443612	0.459683	0.704517	0.533348	0.595142	0.374114	0.717296	0.417628	0.155131	0.467711	0.222667	0.709412	0.602816	0.319676	0.507297	0.215645	0.677626	0.0898396	0.596729	0.552367	0.332766	0.343158	0.639162	0.776261	0.602153	0.510362	0.228757	0.606462	0.617217	0.357893	0.616551	0.424534	0.339095
Johnsonella	0.582705	0.620398	0.550816	0.681813	0.460121	0.584804	0.552492	0.614153	0.609844	0.647683	0.612782	0.583015	0.575092	0.786651	0.429572	0.576993	0.663711	0.65102	0.596206	0.550287	0.503867	0.43967	0.571412	0.327039	0.331882	0.359746	0.459973	0.645489	0.658023	0.416757	0.386741	0.506523	0.535819	0.246115	0.406818	0.642003	0.685884	0.708174	0.65191	0.5343	0.454312	0.718468	0.532921	0.766717	0.411551	0.663407	0.676177	0.616388	0.551624
Desulfomicrobium	0.176441	0.280595	0.267603	0.26503	0.0961796	0.153093	0.386292	0.347528	0.340266	0.207139	0.411573	0.382507	0.092271	0.32414	0.279788	0.235118	0.221547	0.204315	0.367294	0.285336	0.327367	0.095048	0.340294	0.295644	0.515138	0.243354	0.521298	0.212379	0.288435	0.180599	0.269142	0.24017	0.343802	0.732416	0.30888	0.340582	0.440697	0.339599	0.34871	0.30888	0.262381	0.157875	0.491632	0.266311	0.113934	0.254893	0.238572	0.104728	0.204398
Herbaspirillum	0.430486	0.610034	0.536392	0.466631	0.466575	0.318138	0.560304	0.702312	0.376677	0.595415	0.534184	0.364009	0.278314	0.284752	0.300547	0.311069	0.524674	0.300629	0.313198	0.378436	0.332979	0.242241	0.30257	0.200757	0.600697	0.245491	0.542454	0.277752	0.311697	0.329125	0.257498	0.606331	0.35548	0.566826	0.265058	0.427514	0.631996	0.563946	0.435744	0.352216	0.33052	0.346863	0.594734	0.33152	0.325001	0.401702	0.480246	0.264954	0.300399
Aggregatibacter	0.324086	0.39886	0.415247	0.394282	0.243824	0.300737	0.562491	0.461994	0.507502	0.311695	0.610375	0.531667	0.234847	0.397244	0.372353	0.50227	0.454237	0.403642	0.501404	0.420002	0.438156	0.242692	0.55078	0.297171	0.633803	0.335919	0.544715	0.337009	0.449799	0.337368	0.381598	0.317835	0.49849	0.52642	0.484304	0.576046	0.576392	0.477119	0.56748	0.52745	0.431513	0.377696	0.587282	0.397807	0.294742	0.426904	0.502196	0.302697	0.375096
Butyrivibrio	0.496683	0.503568	0.444414	0.537151	0.314913	0.622027	0.362333	0.400014	0.421261	0.475157	0.385004	0.341844	0.434446	0.491044	0.517503	0.478244	0.302677	0.403495	0.422518	0.488652	0.394096	0.390146	0.424586	0.231363	0.287034	0.333067	0.383362	0.571715	0.485078	0.111363	0.32809	0.345061	0.350921	0.0843579	0.205604	0.466619	0.328207	0.350087	0.427429	0.406863	0.394947	0.380744	0.0980855	0.604606	0.576247	0.253741	0.504428	0.324362	0.123617
Pseudoramibacter	0.585551	0.649035	0.576472	0.634525	0.441895	0.474573	0.562939	0.644744	0.553082	0.663637	0.722241	0.762488	0.42418	0.533063	0.384799	0.682847	0.833852	0.543329	0.719227	0.487119	0.423895	0.429407	0.5987	0.270676	0.355735	0.294401	0.366688	0.466837	0.616146	0.687671	0.32025	0.576846	0.457043	0.293682	0.576072	0.727484	0.594197	0.631787	0.735086	0.511082	0.673637	0.749986	0.445163	0.596784	0.404746	0.735375	0.691365	0.685917	0.598369
Pyramidobacter	0.502513	0.547395	0.476589	0.532203	0.404478	0.426823	0.425142	0.517313	0.53482	0.533948	0.595732	0.652866	0.402367	0.47287	0.452275	0.695003	0.660673	0.513974	0.61812	0.495367	0.425054	0.313822	0.595732	0.275241	0.277526	0.298028	0.267931	0.382713	0.556103	0.627334	0.371303	0.418436	0.463775	0.154267	0.661214	0.716645	0.43342	0.455655	0.650285	0.556132	0.645164	0.638089	0.272671	0.506402	0.379808	0.562883	0.689283	0.58723	0.425877
Cardiobacterium	0.671965	0.599498	0.674771	0.646523	0.518936	0.540775	0.545578	0.574628	0.61302	0.548989	0.647662	0.688279	0.451107	0.564334	0.483488	0.74372	0.730743	0.521628	0.664753	0.676098	0.509487	0.439466	0.568592	0.288447	0.318818	0.395611	0.324336	0.58896	0.699862	0.532937	0.47428	0.391081	0.576344	0.219579	0.550584	0.677965	0.490997	0.539105	0.704975	0.67035	0.594461	0.688794	0.354943	0.646251	0.599707	0.575657	0.698527	0.635321	0.512434
Schwartzia	0.246272	0.299962	0.276833	0.39996	0.218696	0.297452	0.337168	0.386293	0.528323	0.323716	0.45407	0.59028	0.224843	0.547315	0.361101	0.385273	0.435341	0.400357	0.581905	0.334303	0.652194	0.204925	0.565566	0.676448	0.16384	0.540765	0.131264	0.396566	0.517275	0.336998	0.2937	0.235088	0.64147	0.187637	0.611787	0.461531	0.418579	0.417786	0.529055	0.52268	0.420047	0.408366	0.392471	0.483157	0.187996	0.421407	0.40027	0.355218	0.452105
Mycoplasma	0.527895	0.551168	0.523225	0.656423	0.395239	0.570198	0.554703	0.544364	0.624574	0.561215	0.504695	0.61741	0.455645	0.887091	0.562817	0.513433	0.506093	0.559889	0.661025	0.601949	0.628669	0.436584	0.60634	0.473494	0.326824	0.491646	0.450054	0.641839	0.648316	0.264308	0.490853	0.446384	0.635811	0.207889	0.451676	0.594884	0.610459	0.608796	0.587843	0.577356	0.370067	0.549978	0.430059	0.743165	0.345751	0.563031	0.507574	0.492509	0.451305
Methylobacterium	0.411015	0.545335	0.541141	0.510337	0.402696	0.401883	0.590024	0.565076	0.36178	0.489303	0.524035	0.338342	0.323347	0.421363	0.220542	0.278334	0.515042	0.399444	0.298765	0.314227	0.293375	0.327443	0.268219	0.199076	0.540741	0.250101	0.534809	0.435686	0.301121	0.311216	0.239926	0.502236	0.295046	0.564934	0.168525	0.33268	0.713342	0.676482	0.388408	0.274475	0.259674	0.489698	0.806133	0.360908	0.233633	0.529184	0.389154	0.461777	0.569572
Nocardioides	0.386807	0.521146	0.503105	0.478965	0.320531	0.333785	0.554523	0.524824	0.27578	0.465113	0.50884	0.300931	0.343087	0.297779	0.212579	0.214127	0.471524	0.321101	0.284473	0.283575	0.219844	0.325109	0.279976	0.130416	0.676222	0.180413	0.715593	0.250569	0.286719	0.24836	0.140788	0.562907	0.200511	0.763186	0.118865	0.33924	0.641122	0.566762	0.365478	0.171433	0.208673	0.366071	0.637251	0.32256	0.189796	0.486937	0.354059	0.30308	0.265506
Psychrobacter	0.488765	0.598026	0.58496	0.562751	0.368321	0.493652	0.637139	0.630631	0.51383	0.530481	0.718346	0.566835	0.40004	0.610976	0.301358	0.510977	0.712555	0.510166	0.537687	0.434657	0.412763	0.367488	0.478304	0.248444	0.45016	0.299551	0.427758	0.538008	0.573535	0.456852	0.27442	0.509306	0.447247	0.376151	0.347217	0.584727	0.767203	0.845765	0.626089	0.503479	0.467725	0.714967	0.71569	0.597127	0.389686	0.795001	0.573574	0.664457	0.688199
Brevundimonas	0.344492	0.454833	0.441767	0.419558	0.303321	0.349457	0.590706	0.527409	0.413782	0.411791	0.650348	0.459514	0.278877	0.479522	0.185244	0.349347	0.540305	0.441544	0.420553	0.290462	0.288929	0.264755	0.395981	0.170791	0.395889	0.194594	0.412376	0.45616	0.413574	0.385143	0.197409	0.441274	0.341885	0.464758	0.29977	0.440905	0.789922	0.75943	0.487363	0.345487	0.424341	0.586047	0.842999	0.456249	0.258756	0.682765	0.418278	0.605703	0.687124
Cellvibrio	0.256274	0.399445	0.392503	0.312477	0.216806	0.16752	0.436605	0.420432	0.190659	0.321917	0.418151	0.227317	0.192989	0.166088	0.0820466	0.117149	0.357943	0.175187	0.188355	0.153042	0.132191	0.213759	0.163784	0.0919091	0.58628	0.102597	0.635127	0.135387	0.153749	0.225767	0.0556674	0.446436	0.11539	0.908269	0.0337442	0.208708	0.482476	0.417177	0.257623	0.0863126	0.14775	0.213317	0.582839	0.195968	0.104675	0.361907	0.243264	0.162508	0.2068
Micrococcus	0.249543	0.437374	0.362788	0.293971	0.278626	0.145478	0.432661	0.513741	0.296129	0.392233	0.483456	0.309212	0.117471	0.230285	0.127887	0.232404	0.422493	0.234586	0.278073	0.205776	0.197245	0.108212	0.246114	0.148713	0.521533	0.0956385	0.557624	0.200757	0.217946	0.339387	0.137131	0.425263	0.261816	0.72812	0.213461	0.323549	0.526963	0.453627	0.342686	0.240751	0.299888	0.25742	0.613095	0.260165	0.191022	0.359572	0.378042	0.174454	0.289346
Desulfovibrio	0.62595	0.70259	0.643193	0.700807	0.389751	0.525068	0.67913	0.659345	0.664679	0.643162	0.712125	0.610992	0.366784	0.622968	0.580432	0.547029	0.504489	0.510615	0.660952	0.622562	0.562304	0.445787	0.590648	0.417228	0.502871	0.419098	0.589106	0.506834	0.578961	0.306098	0.489003	0.588773	0.551964	0.432247	0.385705	0.616067	0.641721	0.625332	0.680201	0.569041	0.436203	0.487222	0.479369	0.644618	0.396971	0.515828	0.628215	0.367373	0.297201
Weissella	0.505659	0.657149	0.630759	0.623434	0.536934	0.58157	0.638714	0.662733	0.466727	0.620526	0.608939	0.389175	0.321028	0.449806	0.347067	0.435094	0.55521	0.484241	0.382905	0.388965	0.34176	0.481885	0.410778	0.174865	0.411116	0.29624	0.465253	0.601271	0.331218	0.27349	0.309677	0.578441	0.352511	0.420265	0.201522	0.392031	0.657483	0.640262	0.48474	0.378094	0.398037	0.546959	0.559628	0.460041	0.394281	0.50005	0.54648	0.388458	0.412279
Other11	0.428204	0.412817	0.415804	0.484185	0.375601	0.513979	0.515409	0.445919	0.467906	0.452829	0.55789	0.618628	0.363264	0.590165	0.308058	0.684673	0.679966	0.553761	0.580684	0.423347	0.417925	0.419216	0.523086	0.212917	0.256538	0.276225	0.249865	0.584729	0.543024	0.570967	0.34434	0.316418	0.436974	0.129346	0.580151	0.583426	0.532808	0.564512	0.57291	0.50456	0.617832	0.76776	0.442677	0.538663	0.41861	0.70852	0.527254	0.761457	0.601698
Phenylobacterium	0.518574	0.615199	0.530283	0.56826	0.248652	0.615263	0.650427	0.553641	0.366677	0.537043	0.630684	0.391693	0.448621	0.527837	0.440962	0.387291	0.45692	0.453654	0.434895	0.408503	0.307772	0.412336	0.448259	0.175951	0.549321	0.217467	0.488074	0.543763	0.499109	0.223718	0.207003	0.532747	0.275945	0.395487	0.17745	0.504875	0.764847	0.757387	0.465819	0.296966	0.431128	0.582788	0.63492	0.570423	0.435532	0.668598	0.436987	0.548445	0.423216
Alistipes	0.377562	0.566591	0.47265	0.463638	0.331896	0.340553	0.524068	0.535906	0.245325	0.49938	0.473676	0.260032	0.353569	0.426753	0.200688	0.183672	0.48289	0.330848	0.273061	0.255128	0.189389	0.294654	0.210144	0.131668	0.6255	0.157263	0.683806	0.314656	0.318003	0.231538	0.110333	0.605972	0.170056	0.580743	0.0455497	0.330634	0.675243	0.649431	0.321996	0.140979	0.14775	0.436172	0.73561	0.378806	0.159341	0.581659	0.363502	0.384133	0.381518
Other14	0.52678	0.603881	0.640925	0.597669	0.39828	0.506375	0.673003	0.566914	0.354091	0.493242	0.506557	0.303796	0.429387	0.438273	0.294817	0.31984	0.526135	0.390769	0.275297	0.425559	0.326146	0.427451	0.260301	0.158777	0.73551	0.276897	0.6961	0.385671	0.355438	0.2257	0.237752	0.525441	0.321223	0.582081	0.108748	0.366724	0.698838	0.653932	0.411545	0.309946	0.188183	0.432977	0.696505	0.423611	0.360536	0.518862	0.405434	0.372354	0.360797
Paracoccus	0.490907	0.661938	0.598619	0.570083	0.44167	0.412687	0.646456	0.673424	0.383264	0.562761	0.556084	0.36932	0.394622	0.322951	0.298464	0.297935	0.602648	0.370644	0.310686	0.400918	0.31749	0.345032	0.327906	0.142316	0.667987	0.253305	0.556223	0.332852	0.385879	0.336823	0.233974	0.570997	0.316545	0.631358	0.219973	0.414793	0.677979	0.629251	0.4528	0.326876	0.330817	0.413775	0.712016	0.38662	0.370706	0.500406	0.478655	0.364023	0.366149
Other8	0.403751	0.416181	0.322965	0.416237	0.224221	0.424759	0.354213	0.384057	0.464514	0.439244	0.592564	0.619687	0.431712	0.495569	0.440422	0.691756	0.516622	0.464424	0.663659	0.396948	0.352911	0.299238	0.562422	0.250697	0.198703	0.225255	0.301432	0.435812	0.561396	0.489347	0.302715	0.28557	0.384388	0.0608626	0.592376	0.67628	0.367939	0.378755	0.592273	0.489544	0.659934	0.621062	0.19904	0.606675	0.369374	0.514685	0.569733	0.56819	0.374661
Parascardovia	0.547144	0.604771	0.605569	0.529645	0.296126	0.45469	0.644817	0.473173	0.31891	0.446745	0.508748	0.320121	0.415567	0.448681	0.374904	0.348234	0.388803	0.295555	0.351442	0.465681	0.317357	0.405417	0.283025	0.145337	0.781408	0.252269	0.83146	0.322987	0.43372	0.147699	0.260512	0.519117	0.318264	0.56256	0.107465	0.469599	0.594869	0.53901	0.375895	0.301368	0.235534	0.318724	0.516611	0.534884	0.378906	0.435527	0.368295	0.316322	0.193512
Fusibacter	0.568573	0.506948	0.531408	0.570817	0.479009	0.621461	0.633657	0.460294	0.559252	0.522071	0.4959	0.461938	0.66226	0.638557	0.455422	0.592521	0.555035	0.629712	0.491054	0.568091	0.46561	0.533737	0.55468	0.212917	0.375689	0.353963	0.413302	0.545608	0.590704	0.286772	0.449449	0.383598	0.495947	0.129346	0.362092	0.565754	0.493308	0.506743	0.52465	0.56503	0.347244	0.584376	0.35147	0.699534	0.478746	0.509917	0.584266	0.558203	0.384264
Sediminibacterium	0.477395	0.568027	0.432	0.483995	0.565475	0.37303	0.419822	0.591552	0.464705	0.666455	0.560209	0.545392	0.401236	0.44339	0.340054	0.544513	0.672305	0.452124	0.54952	0.405935	0.342211	0.316753	0.548229	0.183402	0.267155	0.231203	0.279818	0.34719	0.515632	0.481654	0.257053	0.643217	0.358925	0.214724	0.448634	0.629392	0.429196	0.459247	0.614762	0.45409	0.455531	0.612634	0.344682	0.481871	0.364943	0.566115	0.636235	0.567514	0.417364
Roseburia	0.565565	0.432472	0.415516	0.444524	0.205019	0.542319	0.389787	0.378986	0.41862	0.408155	0.519801	0.45786	0.510852	0.409279	0.448666	0.508142	0.451007	0.416854	0.516276	0.432196	0.316166	0.3325	0.556639	0.163838	0.284016	0.217467	0.176006	0.516179	0.644851	0.300268	0.207003	0.281476	0.31919	0.127642	0.317244	0.490357	0.416339	0.452858	0.530398	0.43676	0.5212	0.542711	0.294048	0.514066	0.574744	0.469688	0.542283	0.529358	0.320877
Bulleidia	0.391283	0.366119	0.419575	0.494965	0.444874	0.496568	0.47274	0.414634	0.455312	0.390872	0.351886	0.366797	0.323342	0.579393	0.317064	0.477168	0.405405	0.538631	0.358359	0.485201	0.446456	0.391067	0.403491	0.250488	0.213704	0.348663	0.209886	0.640342	0.420842	0.219708	0.442041	0.220358	0.470308	0.115195	0.320679	0.36814	0.445391	0.473747	0.40773	0.45528	0.283373	0.496522	0.441969	0.52281	0.375328	0.381719	0.445205	0.534265	0.669153
Pedobacter	0.384329	0.519203	0.462812	0.431888	0.242338	0.273874	0.572581	0.53283	0.355777	0.45514	0.701828	0.488482	0.293428	0.376594	0.191886	0.389215	0.624409	0.34263	0.487074	0.289814	0.243394	0.251317	0.444267	0.162281	0.622816	0.127518	0.615546	0.266138	0.433556	0.485976	0.126267	0.522179	0.275346	0.628211	0.293953	0.523627	0.672023	0.618036	0.540566	0.313777	0.40796	0.505678	0.750957	0.422294	0.248117	0.676515	0.490179	0.461419	0.467485
Opitutus	0.132504	0.213317	0.202015	0.130824	0.0270012	0.078301	0.388528	0.262116	0.163844	0.14141	0.370534	0.206085	0.0637798	0.147718	0.0613548	0.151401	0.232401	0.139731	0.190872	0.109004	0.127157	0.0769809	0.163872	0.0772114	0.513759	0.0249209	0.51477	0.134226	0.136944	0.195702	0.0705997	0.20845	0.16738	0.809418	0.132458	0.242547	0.432244	0.342825	0.207674	0.132458	0.209061	0.153448	0.533643	0.179162	0.155945	0.296904	0.157237	0.132458	0.215711
Truepera	0.304986	0.395042	0.364136	0.332634	0.189479	0.280111	0.569185	0.446112	0.33279	0.34322	0.569709	0.373444	0.191772	0.287239	0.185645	0.300626	0.380496	0.344091	0.365634	0.227979	0.234661	0.278791	0.346021	0.110237	0.565361	0.134824	0.575593	0.336035	0.305341	0.257561	0.160178	0.368516	0.253988	0.769481	0.203887	0.371377	0.582402	0.496665	0.387089	0.265714	0.365797	0.357808	0.645156	0.383522	0.282214	0.442274	0.318005	0.318141	0.317419
Leptospirillum	0.202335	0.301029	0.287963	0.265754	0.149517	0.246561	0.499907	0.373605	0.233784	0.257987	0.470703	0.289663	0.196352	0.367891	0.0829932	0.20162	0.365733	0.317166	0.266627	0.157971	0.183123	0.186858	0.247015	0.0978548	0.536052	0.0969042	0.498326	0.353909	0.265848	0.252165	0.095158	0.311334	0.204899	0.555813	0.152044	0.293179	0.654732	0.606907	0.288083	0.170471	0.266791	0.404403	0.852347	0.32151	0.183208	0.54543	0.218998	0.486036	0.629192
Slackia	0.36226	0.433506	0.357852	0.346848	0.10082	0.402548	0.540709	0.41283	0.345548	0.38072	0.587977	0.366944	0.218789	0.330002	0.332841	0.387765	0.356503	0.33571	0.422592	0.280614	0.235411	0.281365	0.432472	0.14905	0.626761	0.0892685	0.650834	0.399969	0.348104	0.232989	0.166729	0.395533	0.27412	0.549131	0.226596	0.46886	0.59149	0.513644	0.421711	0.276847	0.450704	0.384389	0.583336	0.432137	0.432343	0.466968	0.40238	0.327137	0.234006
Stenotrophomonas	0.322896	0.521479	0.417984	0.385864	0.488338	0.229448	0.449168	0.564803	0.190659	0.564388	0.441619	0.228272	0.282974	0.256074	0.150837	0.129006	0.415648	0.216764	0.226865	0.200462	0.134723	0.239988	0.194855	0.0971827	0.411022	0.102597	0.450103	0.152128	0.243735	0.225767	0.0556674	0.788541	0.11539	0.415562	0.0337442	0.281953	0.494509	0.480128	0.280357	0.0863126	0.14775	0.261734	0.447687	0.285953	0.104675	0.432571	0.308836	0.217475	0.223541
Streptobacillus	0.0591588	0.148813	0.157187	0.0665977	0.00248904	0.0176105	0.269526	0.162431	0.0313852	0.0639167	0.238076	0.0736266	0.0185249	0.0152592	0.00622537	0.0189429	0.0999425	0.00727255	0.0584133	0.0196525	0.0184867	0.0513312	0.0314139	0.0121127	0.478735	0	0.507561	0.0039502	0.00448527	0.0632439	1.11022e-16	0.188435	0.0349211	0.773537	1.11022e-16	0.110088	0.299785	0.210367	0.0752154	0	0.0766031	0.0209899	0.401185	0.046704	0.0234869	0.164445	0.0247788	1.11022e-16	0.0832522
Erysipelothrix	0.415668	0.517579	0.474484	0.433744	0.322517	0.404932	0.574963	0.532423	0.438209	0.46663	0.579613	0.371001	0.153802	0.311069	0.25972	0.428147	0.503897	0.334294	0.387604	0.310362	0.273627	0.330023	0.369056	0.129048	0.350888	0.12834	0.423949	0.510651	0.280446	0.336427	0.23673	0.439319	0.358264	0.381343	0.223359	0.382821	0.506471	0.507491	0.445753	0.383353	0.45605	0.388403	0.486388	0.412382	0.641348	0.430948	0.528474	0.283911	0.28973
Tannerella	0.373325	0.325391	0.328146	0.412298	0.331545	0.482975	0.433076	0.350395	0.428339	0.388204	0.434595	0.383637	0.242649	0.52831	0.268854	0.494524	0.431008	0.47961	0.423556	0.329523	0.30755	0.395491	0.421538	0.132609	0.135924	0.196137	0.18923	0.613391	0.429673	0.252148	0.281375	0.222682	0.365211	0.106299	0.267752	0.348173	0.433799	0.497463	0.421745	0.429981	0.380837	0.600113	0.489956	0.536995	0.427941	0.491639	0.459178	0.649053	0.681965
Staphylococcus	0.314558	0.464856	0.373373	0.332633	0.250687	0.224112	0.487841	0.50732	0.36695	0.418591	0.673575	0.549264	0.117814	0.209959	0.206521	0.520645	0.613741	0.275342	0.510109	0.209252	0.182251	0.228913	0.427231	0.0945633	0.35867	0.0670264	0.379918	0.279392	0.295797	0.556442	0.13562	0.429724	0.261045	0.438422	0.437339	0.514657	0.524949	0.474218	0.523668	0.353643	0.613443	0.511319	0.555045	0.326349	0.336188	0.600643	0.514606	0.444118	0.433736
Subdoligranulum	0.275436	0.458555	0.383148	0.362369	0.310681	0.219868	0.517721	0.534769	0.311531	0.41915	0.646051	0.539221	0.221552	0.313068	0.0829932	0.419503	0.69449	0.308976	0.458937	0.188211	0.186679	0.200022	0.359012	0.102825	0.402556	0.10109	0.394761	0.275148	0.351816	0.599563	0.095158	0.472497	0.239635	0.501299	0.397136	0.477251	0.617421	0.563009	0.479058	0.286571	0.521707	0.525455	0.687714	0.353998	0.212089	0.697903	0.432012	0.501065	0.574659
Phocaeicola	0.349369	0.304957	0.314246	0.411575	0.284667	0.472147	0.354476	0.333555	0.54304	0.337356	0.518687	0.663719	0.138569	0.494267	0.43194	0.756182	0.470907	0.414965	0.670138	0.463349	0.43003	0.310142	0.608195	0.290411	0.090335	0.3026	0.165161	0.651229	0.522964	0.435801	0.441723	0.151518	0.518793	0.0458428	0.639821	0.57944	0.26797	0.278362	0.614527	0.617005	0.70297	0.535202	0.177448	0.536462	0.570915	0.406578	0.551755	0.475781	0.374661
Faecalibacterium	0.202092	0.394051	0.33832	0.298142	0.29822	0.169716	0.39872	0.447136	0.146413	0.353708	0.363968	0.173134	0.176297	0.168285	0.0278637	0.0629665	0.371544	0.177384	0.134172	0.0988596	0.0780081	0.174372	0.109601	0.0377262	0.532097	0.0761692	0.580944	0.155411	0.127194	0.215817	0.0245583	0.464534	0.0796787	0.826575	0.0133901	0.154525	0.484673	0.419374	0.20344	0.0591073	0.137961	0.215514	0.617626	0.182856	0.0686476	0.364103	0.220147	0.164705	0.26318
Kocuria	0.249794	0.3702	0.322799	0.312357	0.135505	0.285242	0.451587	0.339798	0.139376	0.302989	0.4097	0.206148	0.481795	0.395685	0.150837	0.129006	0.286499	0.257531	0.220666	0.170222	0.131168	0.226824	0.193616	0.0922125	0.497846	0.0984113	0.586784	0.25999	0.264797	0.123461	0.0556674	0.425371	0.101956	0.423403	0.0337442	0.312137	0.616046	0.568646	0.226347	0.0590224	0.137926	0.351609	0.671332	0.3739	0.0805819	0.514883	0.169033	0.399638	0.390481
Other6	0.237942	0.330539	0.319308	0.306721	0.188325	0.351132	0.462404	0.358759	0.214293	0.297307	0.453545	0.238435	0.179931	0.267051	0.176377	0.214996	0.273466	0.2858	0.248706	0.138627	0.125991	0.299976	0.273412	0.0451378	0.407494	0.109903	0.416715	0.388895	0.193883	0.122553	0.0895782	0.352227	0.118979	0.426311	0.0688788	0.236368	0.564528	0.520384	0.268254	0.130705	0.293399	0.392536	0.678205	0.29136	0.209816	0.450438	0.218504	0.431357	0.556203
Hymenobacter	0.363642	0.345092	0.314613	0.332547	0.51136	0.24547	0.166427	0.38371	0.141376	0.422478	0.143589	0.115836	0.420434	0.205781	0.152294	0.0684892	0.313845	0.187868	0.0874659	0.210348	0.102797	0.144135	0.0859895	0.0318712	0.158024	0.132384	0.0886281	0.177478	0.305185	0.161998	0.0402742	0.499131	0.0842219	0.157573	0.0198167	0.0942011	0.246102	0.292172	0.167082	0.116373	0.0860923	0.232346	0.240789	0.196472	0.166498	0.240711	0.243373	0.225435	0.20856
Enterococcus	0.32523	0.403754	0.302134	0.400965	0.573876	0.411736	0.329694	0.521017	0.399309	0.577039	0.486941	0.426485	0.231861	0.370641	0.225281	0.435605	0.55754	0.439309	0.436043	0.238566	0.21973	0.287458	0.482789	0.103094	0.093021	0.13901	0.104358	0.488357	0.41402	0.401167	0.160178	0.5536	0.257448	0.191677	0.308431	0.365832	0.401105	0.439792	0.486601	0.38546	0.48305	0.585343	0.41837	0.415797	0.370742	0.507353	0.545393	0.512712	0.443961
Rheinheimera	0.32523	0.403754	0.302134	0.400965	0.573876	0.411736	0.329694	0.521017	0.399309	0.577039	0.486941	0.426485	0.231861	0.370641	0.225281	0.435605	0.55754	0.439309	0.436043	0.238566	0.21973	0.287458	0.482789	0.103094	0.093021	0.13901	0.104358	0.488357	0.41402	0.401167	0.160178	0.5536	0.257448	0.191677	0.308431	0.365832	0.401105	0.439792	0.486601	0.38546	0.48305	0.585343	0.41837	0.415797	0.370742	0.507353	0.545393	0.512712	0.443961
Other5	0.311287	0.395042	0.364136	0.370948	0.212837	0.430661	0.581405	0.458443	0.379412	0.374801	0.695527	0.480417	0.225185	0.386095	0.231507	0.456977	0.515448	0.42793	0.490687	0.227979	0.234661	0.325625	0.515393	0.110237	0.482844	0.134824	0.46425	0.496026	0.418505	0.364534	0.160178	0.372242	0.278935	0.502517	0.31086	0.47835	0.669223	0.594372	0.510235	0.358169	0.554219	0.567459	0.751366	0.462501	0.372096	0.62779	0.430369	0.503657	0.502935
Blautia	0.179963	0.282488	0.236851	0.177428	0.0129887	0.116982	0.340209	0.228308	0.0756311	0.186412	0.315727	0.128765	0.22208	0.181707	0.129198	0.0849823	0.159362	0.0862921	0.151106	0.121255	0.075202	0.116947	0.116668	0.0715692	0.587103	0.026428	0.711116	0.0403064	0.142088	0.0731939	0.0311091	0.322487	0.0706326	0.788557	0.0203541	0.2677	0.399754	0.31076	0.152133	0.0272053	0.0863922	0.106849	0.422778	0.237748	0.0595144	0.272552	0.113467	0.0924094	0.0832522
Olsenella	0.180128	0.224989	0.214956	0.175065	0.529967	0.159958	0.149356	0.279432	0.201607	0.319908	0.0539155	0.0495584	0.116974	0.0140739	0.166439	0.0903467	0.20035	0.18509	0.0185826	0.185076	0.104901	0.179603	0.108207	0.0258217	0.170933	0.170625	0.0476144	0.0340006	0.0147071	0.118258	0.166439	0.396657	0.102891	0.0934045	0.0652638	0.0586589	0.0654809	0.0805394	0.115668	0.150868	0.0255228	0.0860796	0.0736306	2.22045e-16	0.101106	0.0481976	0.231208	0.034409	0.0512159
Fusobacterium	0.190635	0.221386	0.165612	0.24576	0.133016	0.267631	0.182061	0.177367	0.107991	0.239072	0.171624	0.132521	0.46327	0.380426	0.144611	0.110063	0.186556	0.250259	0.162253	0.15057	0.112681	0.175493	0.162202	0.0800999	0.155336	0.0984113	0.244274	0.25604	0.260311	0.0602172	0.0556674	0.236936	0.0670353	0.0808921	0.0337442	0.202048	0.316261	0.358279	0.151132	0.0590224	0.0613232	0.330619	0.334102	0.327196	0.057095	0.350438	0.144254	0.439792	0.36899
Rhodanobacter	0.376199	0.519175	0.474212	0.381991	0.372613	0.229417	0.493029	0.494683	0.207227	0.475724	0.379703	0.18265	0.290952	0.305959	0.17905	0.206871	0.374243	0.163895	0.2035	0.315011	0.170133	0.293627	0.133196	0.111024	0.577314	0.0919274	0.804598	0.203822	0.195295	0.181271	0.194624	0.573354	0.211795	0.513652	0.0321596	0.302525	0.45895	0.40158	0.247782	0.166703	0.0962162	0.191412	0.487758	0.394723	0.247123	0.339329	0.331654	0.136281	0.133666
Wolinella	0.117282	0.131781	0.110416	0.198433	0.0936906	0.135482	0.14532	0.194334	0.433193	0.143223	0.365133	0.608779	0.0737462	0.387697	0.333238	0.482264	0.354104	0.248725	0.582117	0.265684	0.577742	0.0437168	0.510036	0.540338	0.0364036	0.468782	0.0137375	0.248257	0.418123	0.551669	0.269142	0.0517346	0.575225	0.041296	0.827271	0.462772	0.193751	0.192958	0.458665	0.521748	0.598258	0.366917	0.167643	0.300301	0.143441	0.344338	0.335211	0.361179	0.352715
Gemmata	0.267251	0.355703	0.219677	0.271672	0.26345	0.160707	0.207499	0.390567	0.260647	0.428427	0.391654	0.44335	0.298081	0.323334	0.178102	0.422576	0.526831	0.239801	0.423656	0.221194	0.168941	0.10443	0.335905	0.129525	0.149787	0.0555348	0.250751	0.166632	0.362225	0.656191	0.101709	0.382505	0.209101	0.136278	0.445808	0.480337	0.276682	0.312113	0.406546	0.28196	0.522541	0.449402	0.254216	0.362185	0.203562	0.500643	0.440356	0.452553	0.350484
Sphingomonas	0.301175	0.265641	0.244263	0.253507	0.206021	0.319375	0.321225	0.219989	0.359688	0.253743	0.381732	0.44866	0.375635	0.334277	0.365008	0.512922	0.438252	0.412375	0.429841	0.34579	0.266731	0.28249	0.441633	0.145407	0.307931	0.242574	0.225714	0.200632	0.376932	0.596072	0.292933	0.18093	0.285125	0.0589267	0.511071	0.538996	0.275309	0.277559	0.414193	0.378247	0.528415	0.449354	0.197885	0.362185	0.256482	0.452445	0.391958	0.460473	0.344765
Chitinophaga	0.143176	0.152216	0.130776	0.199156	0.147028	0.228951	0.23038	0.211174	0.228863	0.19407	0.376057	0.44347	0.177827	0.369299	0.0767678	0.40056	0.450083	0.31337	0.394325	0.138318	0.164636	0.135526	0.326359	0.0857421	0.0819923	0.0969042	0.0442663	0.349959	0.34733	0.62685	0.095158	0.122899	0.19128	0.101753	0.438844	0.367162	0.359579	0.412059	0.349833	0.259281	0.554462	0.565239	0.480151	0.307294	0.164509	0.586668	0.26743	0.694281	0.745434
Roseomonas	0.132261	0.306339	0.252372	0.163213	0.366017	0.0182557	0.287341	0.387436	0.0826683	0.330071	0.269995	0.0957509	0.0437248	0.0168245	0.00622537	0.0189429	0.244407	0.0259234	0.0646121	0.0498926	0.0220425	0.0644954	0.0326535	0.0170828	0.485129	0.00418588	0.529953	0.0039502	0.00448527	0.16555	0	0.558228	0.0483548	0.579005	0	0.110088	0.333212	0.267913	0.129226	0.0272903	0.0864271	0.0640536	0.466166	0.046704	0.0475801	0.212643	0.164581	0.0132444	0.111719
Aquicella	0.172928	0.303803	0.308723	0.335733	0.194184	0.260663	0.407224	0.36857	0.363204	0.246222	0.415098	0.393701	0.179588	0.461614	0.304184	0.188694	0.258236	0.285107	0.385326	0.244952	0.350773	0.179275	0.368986	0.309076	0.527082	0.348304	0.543173	0.341615	0.320696	0.140419	0.223101	0.32304	0.342565	0.570875	0.28971	0.294572	0.566542	0.473244	0.332476	0.308137	0.223468	0.29152	0.625278	0.312016	0.0445543	0.388538	0.203691	0.238373	0.338043
Glycomyces	0.0591588	0.148813	0.157187	0.0665977	0.00248904	0.0176105	0.269526	0.162431	0.0313852	0.0639167	0.238076	0.0736266	0.0185249	0.0152592	0.00622537	0.0189429	0.0999425	0.00727255	0.0584133	0.0196525	0.0184867	0.0513312	0.0314139	0.0121127	0.478735	0	0.507561	0.0039502	0.00448527	0.0632439	1.11022e-16	0.188435	0.0349211	0.773537	1.11022e-16	0.110088	0.299785	0.210367	0.0752154	0	0.0766031	0.0209899	0.401185	0.046704	0.0234869	0.164445	0.0247788	1.11022e-16	0.0832522
Streptomyces	0.0591588	0.148813	0.157187	0.0665977	0.00248904	0.0176105	0.269526	0.162431	0.0313852	0.0639167	0.238076	0.0736266	0.0185249	0.0152592	0.00622537	0.0189429	0.0999425	0.00727255	0.0584133	0.0196525	0.0184867	0.0513312	0.0314139	0.0121127	0.478735	0	0.507561	0.0039502	0.00448527	0.0632439	1.11022e-16	0.188435	0.0349211	0.773537	1.11022e-16	0.110088	0.299785	0.210367	0.0752154	0	0.0766031	0.0209899	0.401185	0.046704	0.0234869	0.164445	0.0247788	1.11022e-16	0.0832522
Meiothermus	0.0591588	0.148813	0.157187	0.0665977	0.00248904	0.0176105	0.269526	0.162431	0.0313852	0.0639167	0.238076	0.0736266	0.0185249	0.0152592	0.00622537	0.0189429	0.0999425	0.00727255	0.0584133	0.0196525	0.0184867	0.0513312	0.0314139	0.0121127	0.478735	0	0.507561	0.0039502	0.00448527	0.0632439	1.11022e-16	0.188435	0.0349211	0.773537	1.11022e-16	0.110088	0.299785	0.210367	0.0752154	0	0.0766031	0.0209899	0.401185	0.046704	0.0234869	0.164445	0.0247788	1.11022e-16	0.0832522
Megamonas	0.255395	0.385501	0.394548	0.271161	0.418887	0.130045	0.422347	0.44182	0.162981	0.407391	0.302052	0.127511	0.0797134	0.139511	0.0560767	0.140832	0.314823	0.0848755	0.110808	0.227762	0.113418	0.251785	0.0479418	0.0515679	0.534426	0.0654994	0.691689	0.171083	0.0576921	0.171321	0.207306	0.496076	0.176084	0.609306	0.0118055	0.144913	0.358982	0.301187	0.170864	0.139498	0.0864271	0.105553	0.466166	0.203679	0.251898	0.231221	0.242966	0.0438718	0.133666
Anoxybacillus	0.12899	0.236525	0.243135	0.201527	0.125005	0.185871	0.380905	0.273921	0.0951299	0.180493	0.332049	0.151009	0.151097	0.229237	0.0278637	0.0629665	0.227079	0.178512	0.127974	0.0686195	0.0744524	0.161208	0.108361	0.032756	0.525703	0.0719833	0.544618	0.223634	0.127194	0.113511	0.0245583	0.29132	0.0662451	0.593023	0.0133901	0.154525	0.516078	0.468253	0.149429	0.0318171	0.128137	0.26575	0.713694	0.182856	0.0445543	0.406776	0.0803446	0.347383	0.556101
Wohlfahrtiimonas	0.117282	0.131781	0.110416	0.198433	0.0936906	0.135482	0.14532	0.194334	0.433193	0.143223	0.365133	0.608779	0.0737462	0.387697	0.333238	0.482264	0.354104	0.248725	0.582117	0.265684	0.420352	0.0437168	0.510036	0.37678	0.0364036	0.336602	0.0137375	0.248257	0.418123	0.715227	0.269142	0.0517346	0.471637	0.041296	0.737135	0.462772	0.193751	0.192958	0.458665	0.521748	0.598258	0.366917	0.167643	0.300301	0.143441	0.344338	0.335211	0.361179	0.352715
Mucilaginibacter	0.313769	0.300548	0.307788	0.353708	0.280648	0.379421	0.317067	0.23175	0.188303	0.316391	0.203682	0.164282	0.460559	0.503113	0.194463	0.231952	0.256972	0.309211	0.208448	0.32844	0.204056	0.362782	0.17749	0.114585	0.204633	0.159725	0.392076	0.423172	0.313518	0.0659883	0.370826	0.275811	0.194764	0.0808921	0.0455497	0.236873	0.342031	0.389903	0.19277	0.17123	0.0613232	0.372118	0.277829	0.484171	0.261413	0.369016	0.222639	0.379273	0.278183
Beijerinckia	0.143176	0.152216	0.130776	0.199156	0.147028	0.228951	0.23038	0.211174	0.228863	0.19407	0.376057	0.44347	0.177827	0.369299	0.0767678	0.40056	0.450083	0.31337	0.394325	0.138318	0.164636	0.135526	0.326359	0.0857421	0.0819923	0.0969042	0.0442663	0.349959	0.34733	0.757403	0.095158	0.122899	0.19128	0.101753	0.438844	0.367162	0.359579	0.412059	0.349833	0.259281	0.554462	0.565239	0.436236	0.307294	0.164509	0.586668	0.26743	0.615492	0.59061
Flavobacterium	0.187113	0.219493	0.196364	0.333362	0.216207	0.303743	0.256699	0.305824	0.496937	0.259799	0.459106	0.686162	0.206318	0.601675	0.354876	0.526287	0.48124	0.419964	0.651677	0.314651	0.507667	0.153593	0.586984	0.428773	0.0833714	0.439935	0.050795	0.46794	0.540832	0.455949	0.2937	0.154619	0.534311	0.107168	0.735196	0.507209	0.410043	0.450844	0.532879	0.553566	0.525639	0.611677	0.445837	0.436453	0.164509	0.586668	0.390776	0.639373	0.630909
Rhizobium	0.26398	0.28589	0.21044	0.309986	0.157528	0.328322	0.301063	0.277051	0.273109	0.316565	0.453708	0.498609	0.503314	0.535747	0.199741	0.466599	0.509503	0.392389	0.487017	0.239921	0.221351	0.201142	0.411613	0.145199	0.19036	0.123332	0.251483	0.386315	0.484933	0.449107	0.126267	0.256951	0.226991	0.116772	0.422634	0.524774	0.459547	0.512452	0.42675	0.286487	0.450213	0.651098	0.474859	0.498337	0.200536	0.694775	0.356119	0.724932	0.60764
Alloscardovia	0.113769	0.15499	0.151536	0.269136	0.191695	0.243052	0.137697	0.206139	0.331819	0.182305	0.177023	0.320074	0.161063	0.446355	0.299746	0.169751	0.158293	0.277834	0.326913	0.225299	0.525037	0.127944	0.337573	0.732137	0.0483469	0.515844	0.043586	0.337665	0.31621	0.077175	0.223101	0.134605	0.446593	0.071288	0.415208	0.184483	0.266757	0.29667	0.257261	0.326101	0.146865	0.291197	0.288507	0.265312	0.0210675	0.242331	0.178912	0.302787	0.319204
Symbiobacterium	0.132261	0.306339	0.252372	0.163213	0.341543	0.0182557	0.287341	0.387436	0.0826683	0.330071	0.269995	0.0957509	0.0437248	0.0168245	0.00622537	0.0189429	0.244407	0.0259234	0.0646121	0.0498926	0.0220425	0.0644954	0.0326535	0.0170828	0.485129	0.00418588	0.543886	0.0039502	0.00448527	0.16555	0	0.527489	0.0483548	0.746324	0	0.110088	0.333212	0.267913	0.129226	0.0272903	0.0864271	0.0640536	0.466166	0.046704	0.0475801	0.212643	0.164581	0.0132444	0.111719
Methylobacillus	0.179963	0.282488	0.236851	0.177428	0.0129887	0.116982	0.340209	0.228308	0.0756311	0.186412	0.315727	0.128765	0.349223	0.181707	0.129198	0.0849823	0.159362	0.0862921	0.151106	0.121255	0.075202	0.116947	0.116668	0.0715692	0.587103	0.026428	0.714777	0.0403064	0.142088	0.0731939	0.0311091	0.322487	0.0706326	0.676763	0.0203541	0.2677	0.399754	0.31076	0.152133	0.0272053	0.0863922	0.106849	0.422778	0.237748	0.0595144	0.272552	0.113467	0.0924094	0.0832522
Segetibacter	0.143176	0.152216	0.130776	0.199156	0.147028	0.228951	0.23038	0.211174	0.228863	0.19407	0.376057	0.44347	0.177827	0.369299	0.0767678	0.40056	0.450083	0.31337	0.394325	0.138318	0.164636	0.135526	0.326359	0.0857421	0.0819923	0.0969042	0.0442663	0.349959	0.34733	0.455335	0.095158	0.122899	0.19128	0.101753	0.418458	0.367162	0.359579	0.412059	0.349833	0.259281	0.456602	0.565239	0.480151	0.307294	0.164509	0.586668	0.26743	0.694281	0.794967
Acidovorax	0.143176	0.152216	0.130776	0.199156	0.147028	0.228951	0.23038	0.211174	0.228863	0.19407	0.376057	0.44347	0.177827	0.369299	0.0767678	0.40056	0.450083	0.31337	0.394325	0.138318	0.164636	0.135526	0.326359	0.0857421	0.0819923	0.0969042	0.0442663	0.349959	0.34733	0.455335	0.095158	0.122899	0.19128	0.101753	0.418458	0.367162	0.359579	0.412059	0.349833	0.259281	0.456602	0.565239	0.480151	0.307294	0.164509	0.586668	0.26743	0.694281	0.794967
Aeromonas	0.143176	0.152216	0.130776	0.199156	0.147028	0.228951	0.23038	0.211174	0.228863	0.19407	0.376057	0.44347	0.177827	0.369299	0.0767678	0.40056	0.450083	0.31337	0.394325	0.138318	0.164636	0.135526	0.326359	0.0857421	0.0819923	0.0969042	0.0442663	0.349959	0.34733	0.455335	0.095158	0.122899	0.19128	0.101753	0.418458	0.367162	0.359579	0.412059	0.349833	0.259281	0.456602	0.565239	0.480151	0.307294	0.164509	0.586668	0.26743	0.694281	0.794967
Bradyrhizobium	0.26631	0.231378	0.272952	0.307105	0.294661	0.34074	0.365386	0.265558	0.309175	0.27139	0.408114	0.47523	0.213815	0.491986	0.126619	0.522449	0.520499	0.372322	0.44052	0.316188	0.256011	0.322816	0.341647	0.120227	0.13129	0.158218	0.192068	0.517091	0.400537	0.475794	0.367108	0.161774	0.319009	0.101753	0.444951	0.401987	0.385349	0.445332	0.391471	0.371489	0.47129	0.606738	0.475937	0.464269	0.368827	0.605247	0.345815	0.68582	0.652257
Akkermansia	0.142933	0.245238	0.181133	0.231545	0.486044	0.168905	0.129194	0.336495	0.115028	0.382731	0.125892	0.0995072	0.157772	0.215543	0.0216384	0.0440236	0.271601	0.18989	0.0757592	0.079207	0.0595214	0.123041	0.0781871	0.0256135	0.0533623	0.0761692	0.073383	0.219683	0.122709	0.152573	0.0245583	0.466709	0.0447575	0.15125	0.0133901	0.0444367	0.249719	0.315432	0.128224	0.0591073	0.0613582	0.287823	0.377489	0.136152	0.0451608	0.290528	0.195368	0.360627	0.501418
Oscillibacter	0.166185	0.216277	0.276958	0.145048	0.173498	0.176923	0.401067	0.216858	0.18171	0.117671	0.260072	0.101061	0.110299	0.0277678	0.193131	0.10929	0.155828	0.29788	0.0707971	0.174488	0.119832	0.341939	0.138381	0.0329642	0.643274	0.273173	0.51885	0.0379508	0.0191923	0.0791958	0.279297	0.215299	0.124379	0.717419	0.0652638	0.168747	0.331839	0.23336	0.136873	0.123578	0.0923019	0.0640057	0.409835	0.046704	0.1005	0.164445	0.116184	0.0211645	0.106001
Aequorivita	0.190635	0.221386	0.165612	0.24576	0.133016	0.267631	0.182061	0.177367	0.107991	0.239072	0.171624	0.132521	0.46327	0.380426	0.144611	0.110063	0.186556	0.250259	0.162253	0.15057	0.112681	0.175493	0.162202	0.0800999	0.155336	0.0984113	0.244274	0.25604	0.260311	0.0602172	0.0556674	0.236936	0.0670353	0.0808921	0.0337442	0.202048	0.316261	0.358279	0.151132	0.0590224	0.0613232	0.330619	0.334102	0.327196	0.057095	0.350438	0.144254	0.439792	0.47295
Singulisphaera	0.196479	0.143666	0.187004	0.172175	0.172145	0.17248	0.254007	0.154068	0.245431	0.154813	0.314141	0.397848	0.0812435	0.278008	0.104981	0.478425	0.393363	0.201083	0.37096	0.267221	0.200046	0.212939	0.264699	0.0995838	0.0843217	0.0862344	0.155011	0.297408	0.277829	0.441518	0.385758	0.0588898	0.287685	0.0358803	0.437259	0.357551	0.169056	0.187447	0.317257	0.339672	0.435747	0.361978	0.167643	0.328117	0.347759	0.362916	0.290249	0.377526	0.343963
Mycobacterium	0.182293	0.227976	0.299363	0.174546	0.150121	0.1294	0.404532	0.216814	0.111698	0.141236	0.270133	0.105387	0.0545135	0.137946	0.0560767	0.140832	0.170359	0.0662247	0.104609	0.197522	0.109862	0.238621	0.0467022	0.0465977	0.528032	0.0613135	0.655363	0.171083	0.0576921	0.0690149	0.283502	0.22731	0.16265	0.716498	0.0118055	0.144913	0.325555	0.24364	0.116854	0.112207	0.0766031	0.0624889	0.401185	0.203679	0.227804	0.183024	0.103163	0.0306274	0.105199
Kribbella	0.146447	0.222029	0.140013	0.160842	0.38804	0.0613357	0.136816	0.32469	0.216401	0.343648	0.314003	0.388212	0.0704549	0.156886	0.0551295	0.356536	0.467412	0.160781	0.330963	0.119591	0.112226	0.0388139	0.250651	0.0700689	0.041419	0.0291068	0.0435345	0.130275	0.224622	0.645799	0.0705997	0.389808	0.173389	0.121258	0.425453	0.322726	0.176713	0.21172	0.329629	0.254754	0.512752	0.363543	0.232623	0.171142	0.167535	0.392535	0.351667	0.360143	0.350484
Lactococcus	0.143176	0.152216	0.130776	0.199156	0.147028	0.228951	0.23038	0.211174	0.228863	0.19407	0.376057	0.44347	0.177827	0.369299	0.0767678	0.40056	0.450083	0.31337	0.394325	0.138318	0.164636	0.135526	0.326359	0.0857421	0.0819923	0.0969042	0.0442663	0.349959	0.34733	0.626816	0.095158	0.122899	0.19128	0.101753	0.438844	0.367162	0.359579	0.412059	0.349833	0.259281	0.554462	0.565239	0.480151	0.307294	0.164509	0.586668	0.26743	0.694281	0.745469
Aeromicrobium	0.0591588	0.148813	0.157187	0.0665977	0.00248904	0.0176105	0.269526	0.162431	0.0313852	0.0639167	0.238076	0.0736266	0.0185249	0.0152592	0.00622537	0.0189429	0.0999425	0.00727255	0.0584133	0.0196525	0.0184867	0.0513312	0.0314139	0.0121127	0.478735	0	0.507561	0.0039502	0.00448527	0.0632439	1.11022e-16	0.188435	0.0349211	0.773537	1.11022e-16	0.110088	0.299785	0.210367	0.0752154	0	0.0766031	0.0209899	0.401185	0.046704	0.0234869	0.164445	0.0247788	1.11022e-16	0.0832522
Cellulomonas	0.0591588	0.148813	0.157187	0.0665977	0.00248904	0.0176105	0.269526	0.162431	0.0313852	0.0639167	0.238076	0.0736266	0.0185249	0.0152592	0.00622537	0.0189429	0.0999425	0.00727255	0.0584133	0.0196525	0.0184867	0.0513312	0.0314139	0.0121127	0.478735	0	0.507561	0.0039502	0.00448527	0.0632439	1.11022e-16	0.188435	0.0349211	0.773537	1.11022e-16	0.110088	0.299785	0.210367	0.0752154	0	0.0766031	0.0209899	0.401185	0.046704	0.0234869	0.164445	0.0247788	1.11022e-16	0.0832522
Collinsella	0.0591588	0.148813	0.157187	0.0665977	0.00248904	0.0176105	0.269526	0.162431	0.0313852	0.0639167	0.238076	0.0736266	0.0185249	0.0152592	0.00622537	0.0189429	0.0999425	0.00727255	0.0584133	0.0196525	0.0184867	0.0513312	0.0314139	0.0121127	0.478735	0	0.507561	0.0039502	0.00448527	0.0632439	1.11022e-16	0.188435	0.0349211	0.773537	1.11022e-16	0.110088	0.299785	0.210367	0.0752154	0	0.0766031	0.0209899	0.401185	0.046704	0.0234869	0.164445	0.0247788	1.11022e-16	0.0832522
Leucobacter	0.0591588	0.148813	0.157187	0.0665977	0.00248904	0.0176105	0.269526	0.162431	0.0313852	0.0639167	0.238076	0.0736266	0.0185249	0.0152592	0.00622537	0.0189429	0.0999425	0.00727255	0.0584133	0.0196525	0.0184867	0.0513312	0.0314139	0.0121127	0.478735	0	0.507561	0.0039502	0.00448527	0.0632439	1.11022e-16	0.188435	0.0349211	0.773537	1.11022e-16	0.110088	0.299785	0.210367	0.0752154	0	0.0766031	0.0209899	0.401185	0.046704	0.0234869	0.164445	0.0247788	1.11022e-16	0.0832522
Promicromonospora	0.0591588	0.148813	0.157187	0.0665977	0.00248904	0.0176105	0.269526	0.162431	0.0313852	0.0639167	0.238076	0.0736266	0.0185249	0.0152592	0.00622537	0.0189429	0.0999425	0.00727255	0.0584133	0.0196525	0.0184867	0.0513312	0.0314139	0.0121127	0.478735	0	0.507561	0.0039502	0.00448527	0.0632439	1.11022e-16	0.188435	0.0349211	0.773537	1.11022e-16	0.110088	0.299785	0.210367	0.0752154	0	0.0766031	0.0209899	0.401185	0.046704	0.0234869	0.164445	0.0247788	1.11022e-16	0.0832522
Thermopolyspora	0.0591588	0.148813	0.157187	0.0665977	0.00248904	0.0176105	0.269526	0.162431	0.0313852	0.0639167	0.238076	0.0736266	0.0185249	0.0152592	0.00622537	0.0189429	0.0999425	0.00727255	0.0584133	0.0196525	0.0184867	0.0513312	0.0314139	0.0121127	0.478735	0	0.507561	0.0039502	0.00448527	0.0632439	1.11022e-16	0.188435	0.0349211	0.773537	1.11022e-16	0.110088	0.299785	0.210367	0.0752154	0	0.0766031	0.0209899	0.401185	0.046704	0.0234869	0.164445	0.0247788	1.11022e-16	0.0832522
Dehalobacter	0.0591588	0.148813	0.157187	0.0665977	0.00248904	0.0176105	0.269526	0.162431	0.0313852	0.0639167	0.238076	0.0736266	0.0185249	0.0152592	0.00622537	0.0189429	0.0999425	0.00727255	0.0584133	0.0196525	0.0184867	0.0513312	0.0314139	0.0121127	0.478735	0	0.507561	0.0039502	0.00448527	0.0632439	1.11022e-16	0.188435	0.0349211	0.773537	1.11022e-16	0.110088	0.299785	0.210367	0.0752154	0	0.0766031	0.0209899	0.401185	0.046704	0.0234869	0.164445	0.0247788	1.11022e-16	0.0832522
Dorea	0.0591588	0.148813	0.157187	0.0665977	0.00248904	0.0176105	0.269526	0.162431	0.0313852	0.0639167	0.238076	0.0736266	0.0185249	0.0152592	0.00622537	0.0189429	0.0999425	0.00727255	0.0584133	0.0196525	0.0184867	0.0513312	0.0314139	0.0121127	0.478735	0	0.507561	0.0039502	0.00448527	0.0632439	1.11022e-16	0.188435	0.0349211	0.773537	1.11022e-16	0.110088	0.299785	0.210367	0.0752154	0	0.0766031	0.0209899	0.401185	0.046704	0.0234869	0.164445	0.0247788	1.11022e-16	0.0832522
Paenibacillus	0.0591588	0.148813	0.157187	0.0665977	0.00248904	0.0176105	0.269526	0.162431	0.0313852	0.0639167	0.238076	0.0736266	0.0185249	0.0152592	0.00622537	0.0189429	0.0999425	0.00727255	0.0584133	0.0196525	0.0184867	0.0513312	0.0314139	0.0121127	0.478735	0	0.507561	0.0039502	0.00448527	0.0632439	1.11022e-16	0.188435	0.0349211	0.773537	1.11022e-16	0.110088	0.299785	0.210367	0.0752154	0	0.0766031	0.0209899	0.401185	0.046704	0.0234869	0.164445	0.0247788	1.11022e-16	0.0832522
Tissierella	0.0591588	0.148813	0.157187	0.0665977	0.00248904	0.0176105	0.269526	0.162431	0.0313852	0.0639167	0.238076	0.0736266	0.0185249	0.0152592	0.00622537	0.0189429	0.0999425	0.00727255	0.0584133	0.0196525	0.0184867	0.0513312	0.0314139	0.0121127	0.478735	0	0.507561	0.0039502	0.00448527	0.0632439	1.11022e-16	0.188435	0.0349211	0.773537	1.11022e-16	0.110088	0.299785	0.210367	0.0752154	0	0.0766031	0.0209899	0.401185	0.046704	0.0234869	0.164445	0.0247788	1.11022e-16	0.0832522
Desulfuromonas	0.0591588	0.148813	0.157187	0.0665977	0.00248904	0.0176105	0.269526	0.162431	0.0313852	0.0639167	0.238076	0.0736266	0.0185249	0.0152592	0.00622537	0.0189429	0.0999425	0.00727255	0.0584133	0.0196525	0.0184867	0.0513312	0.0314139	0.0121127	0.478735	0	0.507561	0.0039502	0.00448527	0.0632439	1.11022e-16	0.188435	0.0349211	0.773537	1.11022e-16	0.110088	0.299785	0.210367	0.0752154	0	0.0766031	0.0209899	0.401185	0.046704	0.0234869	0.164445	0.0247788	1.11022e-16	0.0832522
Enhydrobacter	0.0591588	0.148813	0.157187	0.0665977	0.00248904	0.0176105	0.269526	0.162431	0.0313852	0.0639167	0.238076	0.0736266	0.0185249	0.0152592	0.00622537	0.0189429	0.0999425	0.00727255	0.0584133	0.0196525	0.0184867	0.0513312	0.0314139	0.0121127	0.478735	0	0.507561	0.0039502	0.00448527	0.0632439	1.11022e-16	0.188435	0.0349211	0.773537	1.11022e-16	0.110088	0.299785	0.210367	0.0752154	0	0.0766031	0.0209899	0.401185	0.046704	0.0234869	0.164445	0.0247788	1.11022e-16	0.0832522
Erythrobacter	0.0591588	0.148813	0.157187	0.0665977	0.00248904	0.0176105	0.269526	0.162431	0.0313852	0.0639167	0.238076	0.0736266	0.0185249	0.0152592	0.00622537	0.0189429	0.0999425	0.00727255	0.0584133	0.0196525	0.0184867	0.0513312	0.0314139	0.0121127	0.478735	0	0.507561	0.0039502	0.00448527	0.0632439	1.11022e-16	0.188435	0.0349211	0.773537	1.11022e-16	0.110088	0.299785	0.210367	0.0752154	0	0.0766031	0.0209899	0.401185	0.046704	0.0234869	0.164445	0.0247788	1.11022e-16	0.0832522
Lysobacter	0.0591588	0.148813	0.157187	0.0665977	0.00248904	0.0176105	0.269526	0.162431	0.0313852	0.0639167	0.238076	0.0736266	0.0185249	0.0152592	0.00622537	0.0189429	0.0999425	0.00727255	0.0584133	0.0196525	0.0184867	0.0513312	0.0314139	0.0121127	0.478735	0	0.507561	0.0039502	0.00448527	0.0632439	1.11022e-16	0.188435	0.0349211	0.773537	1.11022e-16	0.110088	0.299785	0.210367	0.0752154	0	0.0766031	0.0209899	0.401185	0.046704	0.0234869	0.164445	0.0247788	1.11022e-16	0.0832522
Pseudorhodoferax	0.0591588	0.148813	0.157187	0.0665977	0.00248904	0.0176105	0.269526	0.162431	0.0313852	0.0639167	0.238076	0.0736266	0.0185249	0.0152592	0.00622537	0.0189429	0.0999425	0.00727255	0.0584133	0.0196525	0.0184867	0.0513312	0.0314139	0.0121127	0.478735	0	0.507561	0.0039502	0.00448527	0.0632439	1.11022e-16	0.188435	0.0349211	0.773537	1.11022e-16	0.110088	0.299785	0.210367	0.0752154	0	0.0766031	0.0209899	0.401185	0.046704	0.0234869	0.164445	0.0247788	1.11022e-16	0.0832522
Ralstonia	0.0591588	0.148813	0.157187	0.0665977	0.00248904	0.0176105	0.269526	0.162431	0.0313852	0.0639167	0.238076	0.0736266	0.0185249	0.0152592	0.00622537	0.0189429	0.0999425	0.00727255	0.0584133	0.0196525	0.0184867	0.0513312	0.0314139	0.0121127	0.478735	0	0.507561	0.0039502	0.00448527	0.0632439	1.11022e-16	0.188435	0.0349211	0.773537	1.11022e-16	0.110088	0.299785	0.210367	0.0752154	0	0.0766031	0.0209899	0.401185	0.046704	0.0234869	0.164445	0.0247788	1.11022e-16	0.0832522
Anaerobaculum	0.0591588	0.148813	0.157187	0.0665977	0.00248904	0.0176105	0.269526	0.162431	0.0313852	0.0639167	0.238076	0.0736266	0.0185249	0.0152592	0.00622537	0.0189429	0.0999425	0.00727255	0.0584133	0.0196525	0.0184867	0.0513312	0.0314139	0.0121127	0.478735	0	0.507561	0.0039502	0.00448527	0.0632439	1.11022e-16	0.188435	0.0349211	0.773537	1.11022e-16	0.110088	0.299785	0.210367	0.0752154	0	0.0766031	0.0209899	0.401185	0.046704	0.0234869	0.164445	0.0247788	1.11022e-16	0.0832522
Cloacibacillus	0.182054	0.251539	0.171358	0.201809	0.426847	0.225521	0.0993135	0.309843	0.170447	0.382969	0.153416	0.10955	0.0540339	0.039379	0.148513	0.152029	0.190852	0.125939	0.126931	0.100248	0.0550942	0.151932	0.16629	0.0173519	0.0110287	0.0421055	0.0600919	0.275315	0.0666895	0.111348	0.0650199	0.430701	0.0661677	0.0899247	0.0554887	0.081843	0.0818766	0.109677	0.172835	0.126178	0.223383	0.16985	0.0747856	0.108504	0.373309	0.0918596	0.277962	0.0972189	0.0284673
Barnesiella	0.142933	0.245238	0.181133	0.231545	0.486044	0.168905	0.129194	0.336495	0.115028	0.382731	0.125892	0.0995072	0.157772	0.215543	0.0216384	0.0440236	0.271601	0.18989	0.0757592	0.079207	0.0595214	0.123041	0.0781871	0.0256135	0.0533623	0.0761692	0.073383	0.219683	0.122709	0.152573	0.0245583	0.472678	0.0447575	0.15125	0.0133901	0.0444367	0.249719	0.315432	0.128224	0.0591073	0.0613582	0.287823	0.377489	0.136152	0.0451608	0.290528	0.195368	0.360627	0.494965
Peptococcus	0.142933	0.245238	0.181133	0.231545	0.486044	0.168905	0.129194	0.336495	0.115028	0.382731	0.125892	0.0995072	0.157772	0.215543	0.0216384	0.0440236	0.271601	0.18989	0.0757592	0.079207	0.0595214	0.123041	0.0781871	0.0256135	0.0533623	0.0761692	0.073383	0.219683	0.122709	0.152573	0.0245583	0.472678	0.0447575	0.15125	0.0133901	0.0444367	0.249719	0.315432	0.128224	0.0591073	0.0613582	0.287823	0.377489	0.136152	0.0451608	0.290528	0.195368	0.360627	0.494965
Nitrincola	0.142933	0.245238	0.181133	0.231545	0.486044	0.168905	0.129194	0.336495	0.115028	0.382731	0.125892	0.0995072	0.157772	0.215543	0.0216384	0.0440236	0.271601	0.18989	0.0757592	0.079207	0.0595214	0.123041	0.0781871	0.0256135	0.0533623	0.0761692	0.073383	0.219683	0.122709	0.152573	0.0245583	0.472678	0.0447575	0.15125	0.0133901	0.0444367	0.249719	0.315432	0.128224	0.0591073	0.0613582	0.287823	0.377489	0.136152	0.0451608	0.290528	0.195368	0.360627	0.494965
Methanosaeta	0.190635	0.221386	0.165612	0.24576	0.133016	0.267631	0.182061	0.177367	0.107991	0.239072	0.171624	0.132521	0.46327	0.380426	0.144611	0.110063	0.186556	0.250259	0.162253	0.15057	0.112681	0.175493	0.162202	0.0800999	0.155336	0.0984113	0.244274	0.25604	0.260311	0.0602172	0.0556674	0.236936	0.0670353	0.0808921	0.0337442	0.202048	0.316261	0.358279	0.151132	0.0590224	0.0613232	0.330619	0.334102	0.327196	0.057095	0.350438	0.144254	0.439792	0.467384
Parasutterella	0.243938	0.212836	0.22184	0.218778	0.158132	0.211161	0.205688	0.12026	0.124559	0.199815	0.109709	0.0868987	0.366687	0.289134	0.172824	0.187929	0.129836	0.137972	0.138888	0.279473	0.148091	0.252906	0.100543	0.0939415	0.157665	0.0877415	0.355018	0.203489	0.19081	0.0157211	0.346267	0.172927	0.16344	0.0150198	0.0321596	0.192437	0.125738	0.133666	0.118556	0.139413	0.00978911	0.127358	0.0215928	0.348019	0.240345	0.126686	0.167073	0.123037	0.0219464
Chloroflexus	0.069831	0.087712	0.0859481	0.13493	0.122516	0.16826	0.111379	0.11149	0.0637447	0.116576	0.0939729	0.0773829	0.132572	0.213978	0.0216384	0.0440236	0.127136	0.171239	0.0695604	0.048967	0.0559656	0.109877	0.0769475	0.0206434	0.0469678	0.0719833	0.0370574	0.219683	0.122709	0.0502672	0.0245583	0.102884	0.0313239	0.0658723	0.0133901	0.0444367	0.216293	0.257886	0.0742141	0.0318171	0.0515341	0.24476	0.312509	0.136152	0.0210675	0.242331	0.0555658	0.347383	0.47295
Belliella	0.192965	0.166874	0.228124	0.242878	0.270149	0.28005	0.246384	0.165873	0.144057	0.193896	0.12603	0.109143	0.16856	0.336665	0.0714897	0.165913	0.197552	0.230191	0.115756	0.226837	0.147341	0.297166	0.0922358	0.0551284	0.096265	0.133297	0.18486	0.386816	0.175915	0.0560383	0.339717	0.14176	0.159053	0.0658723	0.0251956	0.0792617	0.242062	0.291159	0.115852	0.144025	0.0515341	0.286259	0.312509	0.293128	0.225385	0.260909	0.13395	0.37801	0.494897
Amaricoccus	0.220709	0.0998545	0.133479	0.101003	0.0253158	0.0826526	0.0372328	0.0472148	0.026348	0.0397469	0.017697	0.0163289	0.262662	0.0420434	0.130655	0.0244656	0.0422444	0.00704461	0.0117067	0.131141	0.043276	0.0210943	0.0078024	0.0062576	0.104661	0.0562149	0.015245	0.0153055	0.182477	0.00942487	0.0157158	0.0264535	0.0394644	0.00632312	0.0064266	0.0497644	0.0505025	0.0724528	0.0388575	0.0572654	0.0247341	0.0271093	0.0136354	0.0603201	0.121337	0.0303412	0.0480043	0.0500184	0.0179206
Cystobacter	0.220709	0.0998545	0.133479	0.101003	0.0253158	0.0826526	0.0372328	0.0472148	0.026348	0.0397469	0.017697	0.0163289	0.262662	0.0420434	0.130655	0.0244656	0.0422444	0.00704461	0.0117067	0.131141	0.043276	0.0210943	0.0078024	0.0062576	0.104661	0.0562149	0.015245	0.0153055	0.182477	0.00942487	0.0157158	0.0264535	0.0394644	0.00632312	0.0064266	0.0497644	0.0505025	0.0724528	0.0388575	0.0572654	0.0247341	0.0271093	0.0136354	0.0603201	0.121337	0.0303412	0.0480043	0.0500184	0.0179206
Pelagibius	0.220709	0.0998545	0.133479	0.101003	0.0253158	0.0826526	0.0372328	0.0472148	0.026348	0.0397469	0.017697	0.0163289	0.262662	0.0420434	0.130655	0.0244656	0.0422444	0.00704461	0.0117067	0.131141	0.043276	0.0210943	0.0078024	0.0062576	0.104661	0.0562149	0.015245	0.0153055	0.182477	0.00942487	0.0157158	0.0264535	0.0394644	0.00632312	0.0064266	0.0497644	0.0505025	0.0724528	0.0388575	0.0572654	0.0247341	0.0271093	0.0136354	0.0603201	0.121337	0.0303412	0.0480043	0.0500184	0.0179206
Succinivibrio	0.220709	0.0998545	0.133479	0.101003	0.0253158	0.0826526	0.0372328	0.0472148	0.026348	0.0397469	0.017697	0.0163289	0.262662	0.0420434	0.130655	0.0244656	0.0422444	0.00704461	0.0117067	0.131141	0.043276	0.0210943	0.0078024	0.0062576	0.104661	0.0562149	0.015245	0.0153055	0.182477	0.00942487	0.0157158	0.0264535	0.0394644	0.00632312	0.0064266	0.0497644	0.0505025	0.0724528	0.0388575	0.0572654	0.0247341	0.0271093	0.0136354	0.0603201	0.121337	0.0303412	0.0480043	0.0500184	0.0179206
Geothrix	0.0733448	0.0645037	0.0448278	0.0642267	0.0245122	0.0606905	0.119002	0.0996845	0.165118	0.0774936	0.282084	0.366087	0.0452549	0.155321	0.0551295	0.356536	0.322947	0.14213	0.324764	0.0893514	0.10867	0.0256497	0.249411	0.0650988	0.0350245	0.0249209	0.00720892	0.130275	0.224622	0.707135	0.0705997	0.0200145	0.159956	0.0358803	0.425453	0.322726	0.143287	0.154173	0.275618	0.227464	0.502927	0.320479	0.167643	0.171142	0.143441	0.344338	0.211865	0.346899	0.322017
Brevibacterium	0.0733448	0.0645037	0.0448278	0.0642267	0.0245122	0.0606905	0.119002	0.0996845	0.165118	0.0774936	0.282084	0.366087	0.0452549	0.155321	0.0551295	0.356536	0.322947	0.14213	0.324764	0.0893514	0.10867	0.0256497	0.249411	0.0650988	0.0350245	0.0249209	0.00720892	0.130275	0.224622	0.707135	0.0705997	0.0200145	0.159956	0.0358803	0.425453	0.322726	0.143287	0.154173	0.275618	0.227464	0.502927	0.320479	0.167643	0.171142	0.143441	0.344338	0.211865	0.346899	0.322017
Marmoricola	0.0733448	0.0645037	0.0448278	0.0642267	0.0245122	0.0606905	0.119002	0.0996845	0.165118	0.0774936	0.282084	0.366087	0.0452549	0.155321	0.0551295	0.356536	0.322947	0.14213	0.324764	0.0893514	0.10867	0.0256497	0.249411	0.0650988	0.0350245	0.0249209	0.00720892	0.130275	0.224622	0.707135	0.0705997	0.0200145	0.159956	0.0358803	0.425453	0.322726	0.143287	0.154173	0.275618	0.227464	0.502927	0.320479	0.167643	0.171142	0.143441	0.344338	0.211865	0.346899	0.322017
Mobiluncus	0.0733448	0.0645037	0.0448278	0.0642267	0.0245122	0.0606905	0.119002	0.0996845	0.165118	0.0774936	0.282084	0.366087	0.0452549	0.155321	0.0551295	0.356536	0.322947	0.14213	0.324764	0.0893514	0.10867	0.0256497	0.249411	0.0650988	0.0350245	0.0249209	0.00720892	0.130275	0.224622	0.707135	0.0705997	0.0200145	0.159956	0.0358803	0.425453	0.322726	0.143287	0.154173	0.275618	0.227464	0.502927	0.320479	0.167643	0.171142	0.143441	0.344338	0.211865	0.346899	0.322017
Rubrobacter	0.0733448	0.0645037	0.0448278	0.0642267	0.0245122	0.0606905	0.119002	0.0996845	0.165118	0.0774936	0.282084	0.366087	0.0452549	0.155321	0.0551295	0.356536	0.322947	0.14213	0.324764	0.0893514	0.10867	0.0256497	0.249411	0.0650988	0.0350245	0.0249209	0.00720892	0.130275	0.224622	0.707135	0.0705997	0.0200145	0.159956	0.0358803	0.425453	0.322726	0.143287	0.154173	0.275618	0.227464	0.502927	0.320479	0.167643	0.171142	0.143441	0.344338	0.211865	0.346899	0.322017
Hydrogenobacter	0.0733448	0.0645037	0.0448278	0.0642267	0.0245122	0.0606905	0.119002	0.0996845	0.165118	0.0774936	0.282084	0.366087	0.0452549	0.155321	0.0551295	0.356536	0.322947	0.14213	0.324764	0.0893514	0.10867	0.0256497	0.249411	0.0650988	0.0350245	0.0249209	0.00720892	0.130275	0.224622	0.707135	0.0705997	0.0200145	0.159956	0.0358803	0.425453	0.322726	0.143287	0.154173	0.275618	0.227464	0.502927	0.320479	0.167643	0.171142	0.143441	0.344338	0.211865	0.346899	0.322017
Methanolinea	0.0733448	0.0645037	0.0448278	0.0642267	0.0245122	0.0606905	0.119002	0.0996845	0.165118	0.0774936	0.282084	0.366087	0.0452549	0.155321	0.0551295	0.356536	0.322947	0.14213	0.324764	0.0893514	0.10867	0.0256497	0.249411	0.0650988	0.0350245	0.0249209	0.00720892	0.130275	0.224622	0.707135	0.0705997	0.0200145	0.159956	0.0358803	0.425453	0.322726	0.143287	0.154173	0.275618	0.227464	0.502927	0.320479	0.167643	0.171142	0.143441	0.344338	0.211865	0.346899	0.322017
Moryella	0.0733448	0.0645037	0.0448278	0.0642267	0.0245122	0.0606905	0.119002	0.0996845	0.165118	0.0774936	0.282084	0.366087	0.0452549	0.155321	0.0551295	0.356536	0.322947	0.14213	0.324764	0.0893514	0.10867	0.0256497	0.249411	0.0650988	0.0350245	0.0249209	0.00720892	0.130275	0.224622	0.707135	0.0705997	0.0200145	0.159956	0.0358803	0.425453	0.322726	0.143287	0.154173	0.275618	0.227464	0.502927	0.320479	0.167643	0.171142	0.143441	0.344338	0.211865	0.346899	0.322017
Phascolarctobacterium	0.0733448	0.0645037	0.0448278	0.0642267	0.0245122	0.0606905	0.119002	0.0996845	0.165118	0.0774936	0.282084	0.366087	0.0452549	0.155321	0.0551295	0.356536	0.322947	0.14213	0.324764	0.0893514	0.10867	0.0256497	0.249411	0.0650988	0.0350245	0.0249209	0.00720892	0.130275	0.224622	0.707135	0.0705997	0.0200145	0.159956	0.0358803	0.425453	0.322726	0.143287	0.154173	0.275618	0.227464	0.502927	0.320479	0.167643	0.171142	0.143441	0.344338	0.211865	0.346899	0.322017
Arcobacter	0.0733448	0.0645037	0.0448278	0.0642267	0.0245122	0.0606905	0.119002	0.0996845	0.165118	0.0774936	0.282084	0.366087	0.0452549	0.155321	0.0551295	0.356536	0.322947	0.14213	0.324764	0.0893514	0.10867	0.0256497	0.249411	0.0650988	0.0350245	0.0249209	0.00720892	0.130275	0.224622	0.707135	0.0705997	0.0200145	0.159956	0.0358803	0.425453	0.322726	0.143287	0.154173	0.275618	0.227464	0.502927	0.320479	0.167643	0.171142	0.143441	0.344338	0.211865	0.346899	0.322017
Naxibacter	0.0733448	0.0645037	0.0448278	0.0642267	0.0245122	0.0606905	0.119002	0.0996845	0.165118	0.0774936	0.282084	0.366087	0.0452549	0.155321	0.0551295	0.356536	0.322947	0.14213	0.324764	0.0893514	0.10867	0.0256497	0.249411	0.0650988	0.0350245	0.0249209	0.00720892	0.130275	0.224622	0.707135	0.0705997	0.0200145	0.159956	0.0358803	0.425453	0.322726	0.143287	0.154173	0.275618	0.227464	0.502927	0.320479	0.167643	0.171142	0.143441	0.344338	0.211865	0.346899	0.322017
Aeriscardovia	0.0439377	0.0672777	0.065588	0.134206	0.0691784	0.0747919	0.0263186	0.0946494	0.268074	0.065729	0.0830496	0.242691	0.0284912	0.232376	0.278108	0.125727	0.0311567	0.106595	0.257352	0.176332	0.469071	0.0180671	0.260625	0.763743	0.0013791	0.443861	0.00652863	0.117982	0.193502	0.0269078	0.198542	0.0317201	0.415269	0.00541572	0.401818	0.140046	0.0504642	0.0387845	0.183047	0.294284	0.0953305	0.0464378	0	0.12916	0	0	0.123346	0.0142801	0.0306978
Arcanobacterium	0.0439377	0.0672777	0.065588	0.134206	0.0691784	0.0747919	0.0263186	0.0946494	0.268074	0.065729	0.0830496	0.242691	0.0284912	0.232376	0.278108	0.125727	0.0311567	0.106595	0.257352	0.176332	0.469071	0.0180671	0.260625	0.763743	0.0013791	0.443861	0.00652863	0.117982	0.193502	0.0269078	0.198542	0.0317201	0.415269	0.00541572	0.401818	0.140046	0.0504642	0.0387845	0.183047	0.294284	0.0953305	0.0464378	0	0.12916	0	0	0.123346	0.0142801	0.0306978
Riemerella	0.0439377	0.0672777	0.065588	0.134206	0.0691784	0.0747919	0.0263186	0.0946494	0.268074	0.065729	0.0830496	0.242691	0.0284912	0.232376	0.278108	0.125727	0.0311567	0.106595	0.257352	0.176332	0.469071	0.0180671	0.260625	0.763743	0.0013791	0.443861	0.00652863	0.117982	0.193502	0.0269078	0.198542	0.0317201	0.415269	0.00541572	0.401818	0.140046	0.0504642	0.0387845	0.183047	0.294284	0.0953305	0.0464378	0	0.12916	0	0	0.123346	0.0142801	0.0306978
Anaeromyxobacter	0.0439377	0.0672777	0.065588	0.134206	0.0691784	0.0747919	0.0263186	0.0946494	0.268074	0.065729	0.0830496	0.242691	0.0284912	0.232376	0.278108	0.125727	0.0311567	0.106595	0.257352	0.176332	0.469071	0.0180671	0.260625	0.763743	0.0013791	0.443861	0.00652863	0.117982	0.193502	0.0269078	0.198542	0.0317201	0.415269	0.00541572	0.401818	0.140046	0.0504642	0.0387845	0.183047	0.294284	0.0953305	0.0464378	0	0.12916	0	0	0.123346	0.0142801	0.0306978
Actinospica	0.0731018	0.157526	0.095185	0.0966151	0.363528	0.000645188	0.0178148	0.225005	0.0512831	0.266154	0.0319189	0.0221243	0.0252	0.00156532	1.11022e-16	0	0.144465	0.0186509	0.0061988	0.03024	0.00355578	0.0131642	0.0012396	0.00497018	0.00639449	0.00418588	0.0363256	0	1.11022e-16	0.102306	0	0.369793	0.0134336	0.0853779	1.11022e-16	0	0.0334268	0.0575464	0.0540103	0.0272903	0.00982403	0.0430638	0.0649807	2.22045e-16	0.0240933	0.0481976	0.139803	0.0132444	0.0284673
Arsenicicoccus	0.0731018	0.157526	0.095185	0.0966151	0.363528	0.000645188	0.0178148	0.225005	0.0512831	0.266154	0.0319189	0.0221243	0.0252	0.00156532	1.11022e-16	0	0.144465	0.0186509	0.0061988	0.03024	0.00355578	0.0131642	0.0012396	0.00497018	0.00639449	0.00418588	0.0363256	0	1.11022e-16	0.102306	0	0.369793	0.0134336	0.0853779	1.11022e-16	0	0.0334268	0.0575464	0.0540103	0.0272903	0.00982403	0.0430638	0.0649807	2.22045e-16	0.0240933	0.0481976	0.139803	0.0132444	0.0284673
Blastococcus	0.0731018	0.157526	0.095185	0.0966151	0.363528	0.000645188	0.0178148	0.225005	0.0512831	0.266154	0.0319189	0.0221243	0.0252	0.00156532	1.11022e-16	0	0.144465	0.0186509	0.0061988	0.03024	0.00355578	0.0131642	0.0012396	0.00497018	0.00639449	0.00418588	0.0363256	0	1.11022e-16	0.102306	0	0.369793	0.0134336	0.0853779	1.11022e-16	0	0.0334268	0.0575464	0.0540103	0.0272903	0.00982403	0.0430638	0.0649807	2.22045e-16	0.0240933	0.0481976	0.139803	0.0132444	0.0284673
Solirubrobacter	0.0731018	0.157526	0.095185	0.0966151	0.363528	0.000645188	0.0178148	0.225005	0.0512831	0.266154	0.0319189	0.0221243	0.0252	0.00156532	1.11022e-16	0	0.144465	0.0186509	0.0061988	0.03024	0.00355578	0.0131642	0.0012396	0.00497018	0.00639449	0.00418588	0.0363256	0	1.11022e-16	0.102306	0	0.369793	0.0134336	0.0853779	1.11022e-16	0	0.0334268	0.0575464	0.0540103	0.0272903	0.00982403	0.0430638	0.0649807	2.22045e-16	0.0240933	0.0481976	0.139803	0.0132444	0.0284673
Flavisolibacter	0.0731018	0.157526	0.095185	0.0966151	0.363528	0.000645188	0.0178148	0.225005	0.0512831	0.266154	0.0319189	0.0221243	0.0252	0.00156532	1.11022e-16	0	0.144465	0.0186509	0.0061988	0.03024	0.00355578	0.0131642	0.0012396	0.00497018	0.00639449	0.00418588	0.0363256	0	1.11022e-16	0.102306	0	0.369793	0.0134336	0.0853779	1.11022e-16	0	0.0334268	0.0575464	0.0540103	0.0272903	0.00982403	0.0430638	0.0649807	2.22045e-16	0.0240933	0.0481976	0.139803	0.0132444	0.0284673
Brevibacillus	0.0731018	0.157526	0.095185	0.0966151	0.363528	0.000645188	0.0178148	0.225005	0.0512831	0.266154	0.0319189	0.0221243	0.0252	0.00156532	1.11022e-16	0	0.144465	0.0186509	0.0061988	0.03024	0.00355578	0.0131642	0.0012396	0.00497018	0.00639449	0.00418588	0.0363256	0	1.11022e-16	0.102306	0	0.369793	0.0134336	0.0853779	1.11022e-16	0	0.0334268	0.0575464	0.0540103	0.0272903	0.00982403	0.0430638	0.0649807	2.22045e-16	0.0240933	0.0481976	0.139803	0.0132444	0.0284673
Acetobacter	0.0731018	0.157526	0.095185	0.0966151	0.363528	0.000645188	0.0178148	0.225005	0.0512831	0.266154	0.0319189	0.0221243	0.0252	0.00156532	1.11022e-16	0	0.144465	0.0186509	0.0061988	0.03024	0.00355578	0.0131642	0.0012396	0.00497018	0.00639449	0.00418588	0.0363256	0	1.11022e-16	0.102306	0	0.369793	0.0134336	0.0853779	1.11022e-16	0	0.0334268	0.0575464	0.0540103	0.0272903	0.00982403	0.0430638	0.0649807	2.22045e-16	0.0240933	0.0481976	0.139803	0.0132444	0.0284673
Burkholderia	0.0731018	0.157526	0.095185	0.0966151	0.363528	0.000645188	0.0178148	0.225005	0.0512831	0.266154	0.0319189	0.0221243	0.0252	0.00156532	1.11022e-16	0	0.144465	0.0186509	0.0061988	0.03024	0.00355578	0.0131642	0.0012396	0.00497018	0.00639449	0.00418588	0.0363256	0	1.11022e-16	0.102306	0	0.369793	0.0134336	0.0853779	1.11022e-16	0	0.0334268	0.0575464	0.0540103	0.0272903	0.00982403	0.0430638	0.0649807	2.22045e-16	0.0240933	0.0481976	0.139803	0.0132444	0.0284673
Halomonas	0.0731018	0.157526	0.095185	0.0966151	0.363528	0.000645188	0.0178148	0.225005	0.0512831	0.266154	0.0319189	0.0221243	0.0252	0.00156532	1.11022e-16	0	0.144465	0.0186509	0.0061988	0.03024	0.00355578	0.0131642	0.0012396	0.00497018	0.00639449	0.00418588	0.0363256	0	1.11022e-16	0.102306	0	0.369793	0.0134336	0.0853779	1.11022e-16	0	0.0334268	0.0575464	0.0540103	0.0272903	0.00982403	0.0430638	0.0649807	2.22045e-16	0.0240933	0.0481976	0.139803	0.0132444	0.0284673
Rhodopseudomonas	0.0731018	0.157526	0.095185	0.0966151	0.363528	0.000645188	0.0178148	0.225005	0.0512831	0.266154	0.0319189	0.0221243	0.0252	0.00156532	1.11022e-16	0	0.144465	0.0186509	0.0061988	0.03024	0.00355578	0.0131642	0.0012396	0.00497018	0.00639449	0.00418588	0.0363256	0	1.11022e-16	0.102306	0	0.369793	0.0134336	0.0853779	1.11022e-16	0	0.0334268	0.0575464	0.0540103	0.0272903	0.00982403	0.0430638	0.0649807	2.22045e-16	0.0240933	0.0481976	0.139803	0.0132444	0.0284673
Schlegelella	0.0731018	0.157526	0.095185	0.0966151	0.363528	0.000645188	0.0178148	0.225005	0.0512831	0.266154	0.0319189	0.0221243	0.0252	0.00156532	1.11022e-16	0	0.144465	0.0186509	0.0061988	0.03024	0.00355578	0.0131642	0.0012396	0.00497018	0.00639449	0.00418588	0.0363256	0	1.11022e-16	0.102306	0	0.369793	0.0134336	0.0853779	1.11022e-16	0	0.0334268	0.0575464	0.0540103	0.0272903	0.00982403	0.0430638	0.0649807	2.22045e-16	0.0240933	0.0481976	0.139803	0.0132444	0.0284673
Skermanella	0.0731018	0.157526	0.095185	0.0966151	0.363528	0.000645188	0.0178148	0.225005	0.0512831	0.266154	0.0319189	0.0221243	0.0252	0.00156532	1.11022e-16	0	0.144465	0.0186509	0.0061988	0.03024	0.00355578	0.0131642	0.0012396	0.00497018	0.00639449	0.00418588	0.0363256	0	1.11022e-16	0.102306	0	0.369793	0.0134336	0.0853779	1.11022e-16	0	0.0334268	0.0575464	0.0540103	0.0272903	0.00982403	0.0430638	0.0649807	2.22045e-16	0.0240933	0.0481976	0.139803	0.0132444	0.0284673
Brachybacterium	0.120804	0.133674	0.079664	0.11083	0.0104996	0.0993712	0.0706823	0.0658769	0.0442459	0.122495	0.0776514	0.0551386	0.330698	0.166448	0.122973	0.0660394	0.0594197	0.0790195	0.0926925	0.101603	0.0567153	0.065616	0.0852544	0.0594565	0.108368	0.026428	0.207216	0.0363563	0.137603	0.00995001	0.0311091	0.134052	0.0357114	0.0150198	0.0203541	0.157612	0.0999683	0.100393	0.0769175	0.0272053	0.00978911	0.0858594	0.0215928	0.191044	0.0360276	0.108107	0.0886884	0.0924094	0
Dermacoccus	0.120804	0.133674	0.079664	0.11083	0.0104996	0.0993712	0.0706823	0.0658769	0.0442459	0.122495	0.0776514	0.0551386	0.330698	0.166448	0.122973	0.0660394	0.0594197	0.0790195	0.0926925	0.101603	0.0567153	0.065616	0.0852544	0.0594565	0.108368	0.026428	0.207216	0.0363563	0.137603	0.00995001	0.0311091	0.134052	0.0357114	0.0150198	0.0203541	0.157612	0.0999683	0.100393	0.0769175	0.0272053	0.00978911	0.0858594	0.0215928	0.191044	0.0360276	0.108107	0.0886884	0.0924094	0
Niabella	0.120804	0.133674	0.079664	0.11083	0.0104996	0.0993712	0.0706823	0.0658769	0.0442459	0.122495	0.0776514	0.0551386	0.330698	0.166448	0.122973	0.0660394	0.0594197	0.0790195	0.0926925	0.101603	0.0567153	0.065616	0.0852544	0.0594565	0.108368	0.026428	0.207216	0.0363563	0.137603	0.00995001	0.0311091	0.134052	0.0357114	0.0150198	0.0203541	0.157612	0.0999683	0.100393	0.0769175	0.0272053	0.00978911	0.0858594	0.0215928	0.191044	0.0360276	0.108107	0.0886884	0.0924094	0
Fibrobacter	0.120804	0.133674	0.079664	0.11083	0.0104996	0.0993712	0.0706823	0.0658769	0.0442459	0.122495	0.0776514	0.0551386	0.330698	0.166448	0.122973	0.0660394	0.0594197	0.0790195	0.0926925	0.101603	0.0567153	0.065616	0.0852544	0.0594565	0.108368	0.026428	0.207216	0.0363563	0.137603	0.00995001	0.0311091	0.134052	0.0357114	0.0150198	0.0203541	0.157612	0.0999683	0.100393	0.0769175	0.0272053	0.00978911	0.0858594	0.0215928	0.191044	0.0360276	0.108107	0.0886884	0.0924094	0
Alkaliphilus	0.120804	0.133674	0.079664	0.11083	0.0104996	0.0993712	0.0706823	0.0658769	0.0442459	0.122495	0.0776514	0.0551386	0.330698	0.166448	0.122973	0.0660394	0.0594197	0.0790195	0.0926925	0.101603	0.0567153	0.065616	0.0852544	0.0594565	0.108368	0.026428	0.207216	0.0363563	0.137603	0.00995001	0.0311091	0.134052	0.0357114	0.0150198	0.0203541	0.157612	0.0999683	0.100393	0.0769175	0.0272053	0.00978911	0.0858594	0.0215928	0.191044	0.0360276	0.108107	0.0886884	0.0924094	0
Ureibacillus	0.120804	0.133674	0.079664	0.11083	0.0104996	0.0993712	0.0706823	0.0658769	0.0442459	0.122495	0.0776514	0.0551386	0.330698	0.166448	0.122973	0.0660394	0.0594197	0.0790195	0.0926925	0.101603	0.0567153	0.065616	0.0852544	0.0594565	0.108368	0.026428	0.207216	0.0363563	0.137603	0.00995001	0.0311091	0.134052	0.0357114	0.0150198	0.0203541	0.157612	0.0999683	0.100393	0.0769175	0.0272053	0.00978911	0.0858594	0.0215928	0.191044	0.0360276	0.108107	0.0886884	0.0924094	0
Bacteriovorax	0.120804	0.133674	0.079664	0.11083	0.0104996	0.0993712	0.0706823	0.0658769	0.0442459	0.122495	0.0776514	0.0551386	0.330698	0.166448	0.122973	0.0660394	0.0594197	0.0790195	0.0926925	0.101603	0.0567153	0.065616	0.0852544	0.0594565	0.108368	0.026428	0.207216	0.0363563	0.137603	0.00995001	0.0311091	0.134052	0.0357114	0.0150198	0.0203541	0.157612	0.0999683	0.100393	0.0769175	0.0272053	0.00978911	0.0858594	0.0215928	0.191044	0.0360276	0.108107	0.0886884	0.0924094	0
Bosea	0.120804	0.133674	0.079664	0.11083	0.0104996	0.0993712	0.0706823	0.0658769	0.0442459	0.122495	0.0776514	0.0551386	0.330698	0.166448	0.122973	0.0660394	0.0594197	0.0790195	0.0926925	0.101603	0.0567153	0.065616	0.0852544	0.0594565	0.108368	0.026428	0.207216	0.0363563	0.137603	0.00995001	0.0311091	0.134052	0.0357114	0.0150198	0.0203541	0.157612	0.0999683	0.100393	0.0769175	0.0272053	0.00978911	0.0858594	0.0215928	0.191044	0.0360276	0.108107	0.0886884	0.0924094	0
Asaccharobacter	0.108952	0.0940131	0.076173	0.105194	0.0633192	0.224875	0.0814987	0.0848377	0.119163	0.116814	0.121497	0.0874258	0.0288339	0.0378137	0.148513	0.152029	0.0463871	0.107288	0.120732	0.0700076	0.0515384	0.138768	0.16505	0.0123817	0.00463419	0.0379196	0.0237663	0.275315	0.0666895	0.0090418	0.0650199	0.0609079	0.0527341	0.00454683	0.0554887	0.081843	0.0484498	0.052131	0.118824	0.0988881	0.213559	0.126786	0.00980494	0.108504	0.349216	0.0436619	0.13816	0.0839744	0
Dyadobacter	0.108952	0.0940131	0.076173	0.105194	0.0633192	0.224875	0.0814987	0.0848377	0.119163	0.116814	0.121497	0.0874258	0.0288339	0.0378137	0.148513	0.152029	0.0463871	0.107288	0.120732	0.0700076	0.0515384	0.138768	0.16505	0.0123817	0.00463419	0.0379196	0.0237663	0.275315	0.0666895	0.0090418	0.0650199	0.0609079	0.0527341	0.00454683	0.0554887	0.081843	0.0484498	0.052131	0.118824	0.0988881	0.213559	0.126786	0.00980494	0.108504	0.349216	0.0436619	0.13816	0.0839744	0
Methanocorpusculum	0.108952	0.0940131	0.076173	0.105194	0.0633192	0.224875	0.0814987	0.0848377	0.119163	0.116814	0.121497	0.0874258	0.0288339	0.0378137	0.148513	0.152029	0.0463871	0.107288	0.120732	0.0700076	0.0515384	0.138768	0.16505	0.0123817	0.00463419	0.0379196	0.0237663	0.275315	0.0666895	0.0090418	0.0650199	0.0609079	0.0527341	0.00454683	0.0554887	0.081843	0.0484498	0.052131	0.118824	0.0988881	0.213559	0.126786	0.00980494	0.108504	0.349216	0.0436619	0.13816	0.0839744	0
Clostridium	0.108952	0.0940131	0.076173	0.105194	0.0633192	0.224875	0.0814987	0.0848377	0.119163	0.116814	0.121497	0.0874258	0.0288339	0.0378137	0.148513	0.152029	0.0463871	0.107288	0.120732	0.0700076	0.0515384	0.138768	0.16505	0.0123817	0.00463419	0.0379196	0.0237663	0.275315	0.0666895	0.0090418	0.0650199	0.0609079	0.0527341	0.00454683	0.0554887	0.081843	0.0484498	0.052131	0.118824	0.0988881	0.213559	0.126786	0.00980494	0.108504	0.349216	0.0436619	0.13816	0.0839744	0
Helcococcus	0.108952	0.0940131	0.076173	0.105194	0.0633192	0.224875	0.0814987	0.0848377	0.119163	0.116814	0.121497	0.0874258	0.0288339	0.0378137	0.148513	0.152029	0.0463871	0.107288	0.120732	0.0700076	0.0515384	0.138768	0.16505	0.0123817	0.00463419	0.0379196	0.0237663	0.275315	0.0666895	0.0090418	0.0650199	0.0609079	0.0527341	0.00454683	0.0554887	0.081843	0.0484498	0.052131	0.118824	0.0988881	0.213559	0.126786	0.00980494	0.108504	0.349216	0.0436619	0.13816	0.0839744	0
Salinicoccus	0.108952	0.0940131	0.076173	0.105194	0.0633192	0.224875	0.0814987	0.0848377	0.119163	0.116814	0.121497	0.0874258	0.0288339	0.0378137	0.148513	0.152029	0.0463871	0.107288	0.120732	0.0700076	0.0515384	0.138768	0.16505	0.0123817	0.00463419	0.0379196	0.0237663	0.275315	0.0666895	0.0090418	0.0650199	0.0609079	0.0527341	0.00454683	0.0554887	0.081843	0.0484498	0.052131	0.118824	0.0988881	0.213559	0.126786	0.00980494	0.108504	0.349216	0.0436619	0.13816	0.0839744	0
Nitrospira	0.108952	0.0940131	0.076173	0.105194	0.0633192	0.224875	0.0814987	0.0848377	0.119163	0.116814	0.121497	0.0874258	0.0288339	0.0378137	0.148513	0.152029	0.0463871	0.107288	0.120732	0.0700076	0.0515384	0.138768	0.16505	0.0123817	0.00463419	0.0379196	0.0237663	0.275315	0.0666895	0.0090418	0.0650199	0.0609079	0.0527341	0.00454683	0.0554887	0.081843	0.0484498	0.052131	0.118824	0.0988881	0.213559	0.126786	0.00980494	0.108504	0.349216	0.0436619	0.13816	0.0839744	0
Nevskia	0.108952	0.0940131	0.076173	0.105194	0.0633192	0.224875	0.0814987	0.0848377	0.119163	0.116814	0.121497	0.0874258	0.0288339	0.0378137	0.148513	0.152029	0.0463871	0.107288	0.120732	0.0700076	0.0515384	0.138768	0.16505	0.0123817	0.00463419	0.0379196	0.0237663	0.275315	0.0666895	0.0090418	0.0650199	0.0609079	0.0527341	0.00454683	0.0554887	0.081843	0.0484498	0.052131	0.118824	0.0988881	0.213559	0.126786	0.00980494	0.108504	0.349216	0.0436619	0.13816	0.0839744	0
Oleispira	0.108952	0.0940131	0.076173	0.105194	0.0633192	0.224875	0.0814987	0.0848377	0.119163	0.116814	0.121497	0.0874258	0.0288339	0.0378137	0.148513	0.152029	0.0463871	0.107288	0.120732	0.0700076	0.0515384	0.138768	0.16505	0.0123817	0.00463419	0.0379196	0.0237663	0.275315	0.0666895	0.0090418	0.0650199	0.0609079	0.0527341	0.00454683	0.0554887	0.081843	0.0484498	0.052131	0.118824	0.0988881	0.213559	0.126786	0.00980494	0.108504	0.349216	0.0436619	0.13816	0.0839744	0
Conexibacter	0.069831	0.087712	0.0859481	0.13493	0.122516	0.16826	0.111379	0.11149	0.0637447	0.116576	0.0939729	0.0773829	0.132572	0.213978	0.0216384	0.0440236	0.127136	0.171239	0.0695604	0.048967	0.0559656	0.109877	0.0769475	0.0206434	0.0469678	0.0719833	0.0370574	0.219683	0.122709	0.0502672	0.0245583	0.102884	0.0313239	0.0658723	0.0133901	0.0444367	0.216293	0.257886	0.0742141	0.0318171	0.0515341	0.24476	0.312509	0.136152	0.0210675	0.242331	0.0555658	0.347383	0.47295
Ornithinimicrobium	0.069831	0.087712	0.0859481	0.13493	0.122516	0.16826	0.111379	0.11149	0.0637447	0.116576	0.0939729	0.0773829	0.132572	0.213978	0.0216384	0.0440236	0.127136	0.171239	0.0695604	0.048967	0.0559656	0.109877	0.0769475	0.0206434	0.0469678	0.0719833	0.0370574	0.219683	0.122709	0.0502672	0.0245583	0.102884	0.0313239	0.0658723	0.0133901	0.0444367	0.216293	0.257886	0.0742141	0.0318171	0.0515341	0.24476	0.312509	0.136152	0.0210675	0.242331	0.0555658	0.347383	0.47295
Chryseobacterium	0.069831	0.087712	0.0859481	0.13493	0.122516	0.16826	0.111379	0.11149	0.0637447	0.116576	0.0939729	0.0773829	0.132572	0.213978	0.0216384	0.0440236	0.127136	0.171239	0.0695604	0.048967	0.0559656	0.109877	0.0769475	0.0206434	0.0469678	0.0719833	0.0370574	0.219683	0.122709	0.0502672	0.0245583	0.102884	0.0313239	0.0658723	0.0133901	0.0444367	0.216293	0.257886	0.0742141	0.0318171	0.0515341	0.24476	0.312509	0.136152	0.0210675	0.242331	0.0555658	0.347383	0.47295
Gramella	0.069831	0.087712	0.0859481	0.13493	0.122516	0.16826	0.111379	0.11149	0.0637447	0.116576	0.0939729	0.0773829	0.132572	0.213978	0.0216384	0.0440236	0.127136	0.171239	0.0695604	0.048967	0.0559656	0.109877	0.0769475	0.0206434	0.0469678	0.0719833	0.0370574	0.219683	0.122709	0.0502672	0.0245583	0.102884	0.0313239	0.0658723	0.0133901	0.0444367	0.216293	0.257886	0.0742141	0.0318171	0.0515341	0.24476	0.312509	0.136152	0.0210675	0.242331	0.0555658	0.347383	0.47295
Sphingobacterium	0.069831	0.087712	0.0859481	0.13493	0.122516	0.16826	0.111379	0.11149	0.0637447	0.116576	0.0939729	0.0773829	0.132572	0.213978	0.0216384	0.0440236	0.127136	0.171239	0.0695604	0.048967	0.0559656	0.109877	0.0769475	0.0206434	0.0469678	0.0719833	0.0370574	0.219683	0.122709	0.0502672	0.0245583	0.102884	0.0313239	0.0658723	0.0133901	0.0444367	0.216293	0.257886	0.0742141	0.0318171	0.0515341	0.24476	0.312509	0.136152	0.0210675	0.242331	0.0555658	0.347383	0.47295
Other4	0.069831	0.087712	0.0859481	0.13493	0.122516	0.16826	0.111379	0.11149	0.0637447	0.116576	0.0939729	0.0773829	0.132572	0.213978	0.0216384	0.0440236	0.127136	0.171239	0.0695604	0.048967	0.0559656	0.109877	0.0769475	0.0206434	0.0469678	0.0719833	0.0370574	0.219683	0.122709	0.0502672	0.0245583	0.102884	0.0313239	0.0658723	0.0133901	0.0444367	0.216293	0.257886	0.0742141	0.0318171	0.0515341	0.24476	0.312509	0.136152	0.0210675	0.242331	0.0555658	0.347383	0.47295
Methanobrevibacter	0.069831	0.087712	0.0859481	0.13493	0.122516	0.16826	0.111379	0.11149	0.0637447	0.116576	0.0939729	0.0773829	0.132572	0.213978	0.0216384	0.0440236	0.127136	0.171239	0.0695604	0.048967	0.0559656	0.109877	0.0769475	0.0206434	0.0469678	0.0719833	0.0370574	0.219683	0.122709	0.0502672	0.0245583	0.102884	0.0313239	0.0658723	0.0133901	0.0444367	0.216293	0.257886	0.0742141	0.0318171	0.0515341	0.24476	0.312509	0.136152	0.0210675	0.242331	0.0555658	0.347383	0.47295
Cerasibacillus	0.069831	0.087712	0.0859481	0.13493	0.122516	0.16826	0.111379	0.11149	0.0637447	0.116576	0.0939729	0.0773829	0.132572	0.213978	0.0216384	0.0440236	0.127136	0.171239	0.0695604	0.048967	0.0559656	0.109877	0.0769475	0.0206434	0.0469678	0.0719833	0.0370574	0.219683	0.122709	0.0502672	0.0245583	0.102884	0.0313239	0.0658723	0.0133901	0.0444367	0.216293	0.257886	0.0742141	0.0318171	0.0515341	0.24476	0.312509	0.136152	0.0210675	0.242331	0.0555658	0.347383	0.47295
Coprococcus	0.069831	0.087712	0.0859481	0.13493	0.122516	0.16826	0.111379	0.11149	0.0637447	0.116576	0.0939729	0.0773829	0.132572	0.213978	0.0216384	0.0440236	0.127136	0.171239	0.0695604	0.048967	0.0559656	0.109877	0.0769475	0.0206434	0.0469678	0.0719833	0.0370574	0.219683	0.122709	0.0502672	0.0245583	0.102884	0.0313239	0.0658723	0.0133901	0.0444367	0.216293	0.257886	0.0742141	0.0318171	0.0515341	0.24476	0.312509	0.136152	0.0210675	0.242331	0.0555658	0.347383	0.47295
Facklamia	0.069831	0.087712	0.0859481	0.13493	0.122516	0.16826	0.111379	0.11149	0.0637447	0.116576	0.0939729	0.0773829	0.132572	0.213978	0.0216384	0.0440236	0.127136	0.171239	0.0695604	0.048967	0.0559656	0.109877	0.0769475	0.0206434	0.0469678	0.0719833	0.0370574	0.219683	0.122709	0.0502672	0.0245583	0.102884	0.0313239	0.0658723	0.0133901	0.0444367	0.216293	0.257886	0.0742141	0.0318171	0.0515341	0.24476	0.312509	0.136152	0.0210675	0.242331	0.0555658	0.347383	0.47295
Jeotgalicoccus	0.069831	0.087712	0.0859481	0.13493	0.122516	0.16826	0.111379	0.11149	0.0637447	0.116576	0.0939729	0.0773829	0.132572	0.213978	0.0216384	0.0440236	0.127136	0.171239	0.0695604	0.048967	0.0559656	0.109877	0.0769475	0.0206434	0.0469678	0.0719833	0.0370574	0.219683	0.122709	0.0502672	0.0245583	0.102884	0.0313239	0.0658723	0.0133901	0.0444367	0.216293	0.257886	0.0742141	0.0318171	0.0515341	0.24476	0.312509	0.136152	0.0210675	0.242331	0.0555658	0.347383	0.47295
Peptoniphilus	0.069831	0.087712	0.0859481	0.13493	0.122516	0.16826	0.111379	0.11149	0.0637447	0.116576	0.0939729	0.0773829	0.132572	0.213978	0.0216384	0.0440236	0.127136	0.171239	0.0695604	0.048967	0.0559656	0.109877	0.0769475	0.0206434	0.0469678	0.0719833	0.0370574	0.219683	0.122709	0.0502672	0.0245583	0.102884	0.0313239	0.0658723	0.0133901	0.0444367	0.216293	0.257886	0.0742141	0.0318171	0.0515341	0.24476	0.312509	0.136152	0.0210675	0.242331	0.0555658	0.347383	0.47295
Turicibacter	0.069831	0.087712	0.0859481	0.13493	0.122516	0.16826	0.111379	0.11149	0.0637447	0.116576	0.0939729	0.0773829	0.132572	0.213978	0.0216384	0.0440236	0.127136	0.171239	0.0695604	0.048967	0.0559656	0.109877	0.0769475	0.0206434	0.0469678	0.0719833	0.0370574	0.219683	0.122709	0.0502672	0.0245583	0.102884	0.0313239	0.0658723	0.0133901	0.0444367	0.216293	0.257886	0.0742141	0.0318171	0.0515341	0.24476	0.312509	0.136152	0.0210675	0.242331	0.0555658	0.347383	0.47295
Alkanindiges	0.069831	0.087712	0.0859481	0.13493	0.122516	0.16826	0.111379	0.11149	0.0637447	0.116576	0.0939729	0.0773829	0.132572	0.213978	0.0216384	0.0440236	0.127136	0.171239	0.0695604	0.048967	0.0559656	0.109877	0.0769475	0.0206434	0.0469678	0.0719833	0.0370574	0.219683	0.122709	0.0502672	0.0245583	0.102884	0.0313239	0.0658723	0.0133901	0.0444367	0.216293	0.257886	0.0742141	0.0318171	0.0515341	0.24476	0.312509	0.136152	0.0210675	0.242331	0.0555658	0.347383	0.47295
Methylophaga	0.069831	0.087712	0.0859481	0.13493	0.122516	0.16826	0.111379	0.11149	0.0637447	0.116576	0.0939729	0.0773829	0.132572	0.213978	0.0216384	0.0440236	0.127136	0.171239	0.0695604	0.048967	0.0559656	0.109877	0.0769475	0.0206434	0.0469678	0.0719833	0.0370574	0.219683	0.122709	0.0502672	0.0245583	0.102884	0.0313239	0.0658723	0.0133901	0.0444367	0.216293	0.257886	0.0742141	0.0318171	0.0515341	0.24476	0.312509	0.136152	0.0210675	0.242331	0.0555658	0.347383	0.47295
Tepidimonas	0.069831	0.087712	0.0859481	0.13493	0.122516	0.16826	0.111379	0.11149	0.0637447	0.116576	0.0939729	0.0773829	0.132572	0.213978	0.0216384	0.0440236	0.127136	0.171239	0.0695604	0.048967	0.0559656	0.109877	0.0769475	0.0206434	0.0469678	0.0719833	0.0370574	0.219683	0.122709	0.0502672	0.0245583	0.102884	0.0313239	0.0658723	0.0133901	0.0444367	0.216293	0.257886	0.0742141	0.0318171	0.0515341	0.24476	0.312509	0.136152	0.0210675	0.242331	0.0555658	0.347383	0.47295
Vibrio	0.069831	0.087712	0.0859481	0.13493	0.122516	0.16826	0.111379	0.11149	0.0637447	0.116576	0.0939729	0.0773829	0.132572	0.213978	0.0216384	0.0440236	0.127136	0.171239	0.0695604	0.048967	0.0559656	0.109877	0.0769475	0.0206434	0.0469678	0.0719833	0.0370574	0.219683	0.122709	0.0502672	0.0245583	0.102884	0.0313239	0.0658723	0.0133901	0.0444367	0.216293	0.257886	0.0742141	0.0318171	0.0515341	0.24476	0.312509	0.136152	0.0210675	0.242331	0.0555658	0.347383	0.47295
Dermatophilus	0.107026	0.0674636	0.119771	0.0784501	0.171009	0.159313	0.131541	0.0544271	0.150324	0.0537538	0.0219966	0.0274341	0.0917743	0.0125086	0.186905	0.0903467	0.0558855	0.301808	0.0123838	0.154836	0.101345	0.369143	0.106967	0.0208515	0.164539	0.273173	0.0112887	0.0340006	0.0147071	0.0159519	0.279297	0.0268641	0.0894577	0.00802663	0.0652638	0.0586589	0.0320541	0.022993	0.0616574	0.123578	0.0156988	0.0430158	0.00864991	0	0.0770128	0	0.0914054	0.0211645	0.0227486
Ferruginibacter	0.107026	0.0674636	0.119771	0.0784501	0.171009	0.159313	0.131541	0.0544271	0.150324	0.0537538	0.0219966	0.0274341	0.0917743	0.0125086	0.186905	0.0903467	0.0558855	0.301808	0.0123838	0.154836	0.101345	0.369143	0.106967	0.0208515	0.164539	0.273173	0.0112887	0.0340006	0.0147071	0.0159519	0.279297	0.0268641	0.0894577	0.00802663	0.0652638	0.0586589	0.0320541	0.022993	0.0616574	0.123578	0.0156988	0.0430158	0.00864991	0	0.0770128	0	0.0914054	0.0211645	0.0227486
Steroidobacter	0.107026	0.0674636	0.119771	0.0784501	0.171009	0.159313	0.131541	0.0544271	0.150324	0.0537538	0.0219966	0.0274341	0.0917743	0.0125086	0.186905	0.0903467	0.0558855	0.301808	0.0123838	0.154836	0.101345	0.369143	0.106967	0.0208515	0.164539	0.273173	0.0112887	0.0340006	0.0147071	0.0159519	0.279297	0.0268641	0.0894577	0.00802663	0.0652638	0.0586589	0.0320541	0.022993	0.0616574	0.123578	0.0156988	0.0430158	0.00864991	0	0.0770128	0	0.0914054	0.0211645	0.0227486
Prosthecobacter	0.107026	0.0674636	0.119771	0.0784501	0.171009	0.159313	0.131541	0.0544271	0.150324	0.0537538	0.0219966	0.0274341	0.0917743	0.0125086	0.186905	0.0903467	0.0558855	0.301808	0.0123838	0.154836	0.101345	0.369143	0.106967	0.0208515	0.164539	0.273173	0.0112887	0.0340006	0.0147071	0.0159519	0.279297	0.0268641	0.0894577	0.00802663	0.0652638	0.0586589	0.0320541	0.022993	0.0616574	0.123578	0.0156988	0.0430158	0.00864991	0	0.0770128	0	0.0914054	0.0211645	0.0227486
Rathayibacter	0.123134	0.0791622	0.142176	0.107948	0.147632	0.11179	0.135005	0.0543833	0.0803127	0.0773196	0.0320572	0.0317601	0.0359886	0.122687	0.0498513	0.121889	0.0704162	0.0589521	0.0461956	0.17787	0.0913753	0.18729	0.0152882	0.034485	0.0492972	0.0613135	0.147802	0.167132	0.0532068	0.00577106	0.315158	0.0388753	0.127729	0	0.0118055	0.034825	0.0257698	0.0332733	0.0416383	0.112207	0	0.041499	0	0.156975	0.204318	0.0185785	0.0783843	0.0306274	0.0219464
Chlamydia	0.123134	0.0791622	0.142176	0.107948	0.147632	0.11179	0.135005	0.0543833	0.0803127	0.0773196	0.0320572	0.0317601	0.0359886	0.122687	0.0498513	0.121889	0.0704162	0.0589521	0.0461956	0.17787	0.0913753	0.18729	0.0152882	0.034485	0.0492972	0.0613135	0.147802	0.167132	0.0532068	0.00577106	0.315158	0.0388753	0.127729	0	0.0118055	0.034825	0.0257698	0.0332733	0.0416383	0.112207	0	0.041499	0	0.156975	0.204318	0.0185785	0.0783843	0.0306274	0.0219464
Gallicola	0.123134	0.0791622	0.142176	0.107948	0.147632	0.11179	0.135005	0.0543833	0.0803127	0.0773196	0.0320572	0.0317601	0.0359886	0.122687	0.0498513	0.121889	0.0704162	0.0589521	0.0461956	0.17787	0.0913753	0.18729	0.0152882	0.034485	0.0492972	0.0613135	0.147802	0.167132	0.0532068	0.00577106	0.315158	0.0388753	0.127729	0	0.0118055	0.034825	0.0257698	0.0332733	0.0416383	0.112207	0	0.041499	0	0.156975	0.204318	0.0185785	0.0783843	0.0306274	0.0219464
Ruminococcus	0.123134	0.0791622	0.142176	0.107948	0.147632	0.11179	0.135005	0.0543833	0.0803127	0.0773196	0.0320572	0.0317601	0.0359886	0.122687	0.0498513	0.121889	0.0704162	0.0589521	0.0461956	0.17787	0.0913753	0.18729	0.0152882	0.034485	0.0492972	0.0613135	0.147802	0.167132	0.0532068	0.00577106	0.315158	0.0388753	0.127729	0	0.0118055	0.034825	0.0257698	0.0332733	0.0416383	0.112207	0	0.041499	0	0.156975	0.204318	0.0185785	0.0783843	0.0306274	0.0219464
Nitrosomonas	0.123134	0.0791622	0.142176	0.107948	0.147632	0.11179	0.135005	0.0543833	0.0803127	0.0773196	0.0320572	0.0317601	0.0359886	0.122687	0.0498513	0.121889	0.0704162	0.0589521	0.0461956	0.17787	0.0913753	0.18729	0.0152882	0.034485	0.0492972	0.0613135	0.147802	0.167132	0.0532068	0.00577106	0.315158	0.0388753	0.127729	0	0.0118055	0.034825	0.0257698	0.0332733	0.0416383	0.112207	0	0.041499	0	0.156975	0.204318	0.0185785	0.0783843	0.0306274	0.0219464
Thauera	0.123134	0.0791622	0.142176	0.107948	0.147632	0.11179	0.135005	0.0543833	0.0803127	0.0773196	0.0320572	0.0317601	0.0359886	0.122687	0.0498513	0.121889	0.0704162	0.0589521	0.0461956	0.17787	0.0913753	0.18729	0.0152882	0.034485	0.0492972	0.0613135	0.147802	0.167132	0.0532068	0.00577106	0.315158	0.0388753	0.127729	0	0.0118055	0.034825	0.0257698	0.0332733	0.0416383	0.112207	0	0.041499	0	0.156975	0.204318	0.0185785	0.0783843	0.0306274	0.0219464
[truncated: 192 more columns]
