# Supplementary material for: Exploration of Human Salivary Microbiomes—Insights into the Novel Characteristics of Microbial Community Structure in Caries and Caries-Free Subjects
Source: PLoS One. 2016 Jan 19;11(1):e0147039. doi: 10.1371/journal.pone.0147039 (PMC4718657; doi:10.1371/journal.pone.0147039)
Supplement: S3 Table — (XLSX) [file pone.0147039.s006.xlsx]

## Sheet: Sheet1
Table S3 Schoener's indices calculated for all pairs of genera found in the caries group.
	Capnocytophaga	Porphyromonas	Other3	Prevotella	Alistipes	Sediminibacterium	Phocaeicola	Pedobacter	Hymenobacter	Tannerella	Chryseobacterium	Chitinophaga	Terrimonas	Mucilaginibacter	Segetibacter	Algoriphagus	Flavobacterium	Butyricimonas	Salisaeta	Aequorivita	Adhaeribacter	Cryomorpha	Parabacteroides	Aureispira	Roseivirga	Sphingobacterium	Dyadobacter	Flectobacillus	Winogradskyella	Alkaliflexus	Cloacibacterium	Flavisolibacter	Bacteroides	Belliella	Larkinella	Lutibacter	Barnesiella	Empedobacter	Fluviicola	Psychroflexus	Odoribacter	Petrimonas	Polaribacter	Neisseria	Actinobacillus	Other15	Campylobacter	Acinetobacter	Aggregatibacter
Capnocytophaga	0	0.814479	0.871526	0.827364	0.721328	0.788319	0.753115	0.717912	0.783926	0.86298	0.860131	0.655195	0.75373	0.805878	0.820134	0.662907	0.733892	0.563964	0.623714	0.621176	0.535576	0.624918	0.621206	0.602222	0.602222	0.602222	0.507669	0.507669	0.507669	0.536096	0.536096	0.536096	0.584882	0.584882	0.531611	0.531611	0.527869	0.527869	0.527869	0.527869	0.593232	0.593232	0.593232	0.85513	0.820928	0.813917	0.77258	0.689469	0.736104
Porphyromonas	0.814479	0	0.819881	0.772312	0.613042	0.800329	0.818722	0.712944	0.721113	0.818136	0.81721	0.683263	0.634422	0.656583	0.7933	0.721507	0.647258	0.608289	0.58669	0.53247	0.616498	0.533539	0.5325	0.611386	0.611386	0.611386	0.614146	0.614146	0.614146	0.605975	0.605975	0.605975	0.577142	0.577142	0.503382	0.503382	0.502313	0.502313	0.502313	0.502313	0.530081	0.530081	0.530081	0.786928	0.831729	0.822921	0.706263	0.749984	0.615026
Other3	0.871526	0.819881	0	0.84059	0.739494	0.835563	0.762378	0.781762	0.762872	0.803059	0.91888	0.718707	0.791783	0.720179	0.818931	0.692698	0.720318	0.609232	0.582148	0.632128	0.611005	0.630152	0.632128	0.547965	0.547965	0.547965	0.559941	0.559941	0.559941	0.558168	0.558168	0.558168	0.562392	0.562392	0.549047	0.549047	0.551024	0.551024	0.551024	0.551024	0.580998	0.580998	0.580998	0.829002	0.900517	0.908318	0.779437	0.790196	0.750256
Prevotella	0.827364	0.772312	0.84059	0	0.685634	0.794226	0.729344	0.76291	0.749142	0.80776	0.800807	0.712713	0.711648	0.708767	0.706021	0.685798	0.6012	0.539673	0.650969	0.532402	0.561211	0.572345	0.532432	0.521809	0.521809	0.521809	0.554146	0.554146	0.554146	0.532647	0.532647	0.532647	0.606215	0.606215	0.54697	0.54697	0.507026	0.507026	0.507026	0.507026	0.525299	0.525299	0.525299	0.895719	0.831521	0.827339	0.715299	0.726285	0.647578
Alistipes	0.721328	0.613042	0.739494	0.685634	0	0.758024	0.559381	0.753808	0.704421	0.6787	0.730785	0.76275	0.87904	0.63633	0.745104	0.681016	0.814068	0.752955	0.610716	0.829874	0.706496	0.6363	0.829904	0.5	0.5	0.5	0.499961	0.499961	0.499961	0.5	0.5	0.5	0.610698	0.610698	0.559381	0.559381	0.752955	0.752955	0.752955	0.752955	0.576843	0.576843	0.576843	0.67129	0.767625	0.739771	0.656583	0.712426	0.681526
Sediminibacterium	0.788319	0.800329	0.835563	0.794226	0.758024	0	0.734366	0.798676	0.709104	0.754887	0.838485	0.716757	0.714338	0.711537	0.830676	0.791636	0.724304	0.558675	0.618696	0.587898	0.63719	0.667924	0.587932	0.543575	0.543575	0.543575	0.611075	0.611075	0.611075	0.532611	0.532611	0.532611	0.618665	0.618665	0.606102	0.606102	0.526076	0.526076	0.526076	0.526076	0.561759	0.561759	0.561759	0.776315	0.872057	0.855443	0.748374	0.787233	0.753758
Phocaeicola	0.753115	0.818722	0.762378	0.729344	0.559381	0.734366	0	0.637294	0.640433	0.754531	0.787228	0.584858	0.592413	0.754365	0.797161	0.552073	0.715367	0.637614	0.500006	0.49997	0.552103	0.611871	0.500004	0.622567	0.622567	0.622567	0.552058	0.552058	0.552058	0.637614	0.637614	0.637614	0.499982	0.499982	0.611908	0.611908	0.500006	0.500006	0.500006	0.500006	0.499894	0.499894	0.499894	0.725022	0.711417	0.710243	0.812372	0.67018	0.673135
Pedobacter	0.717912	0.712944	0.781762	0.76291	0.753808	0.798676	0.637294	0	0.704182	0.714506	0.772547	0.859218	0.709845	0.56795	0.750476	0.839633	0.643082	0.622126	0.756549	0.604846	0.628532	0.567916	0.60488	0.5	0.5	0.5	0.553344	0.553344	0.553344	0.54698	0.54698	0.54698	0.756528	0.756528	0.53822	0.53822	0.57515	0.57515	0.57515	0.57515	0.529624	0.529624	0.529624	0.73274	0.82725	0.791816	0.639556	0.767347	0.627584
Hymenobacter	0.783926	0.721113	0.762872	0.749142	0.704421	0.709104	0.640433	0.704182	0	0.677899	0.789773	0.627479	0.697991	0.662191	0.740524	0.658871	0.611092	0.636268	0.588577	0.631208	0.538908	0.592307	0.631242	0.5	0.5	0.5	0.499961	0.499961	0.499961	0.597367	0.597367	0.597367	0.588553	0.588553	0.500007	0.500007	0.538908	0.538908	0.538908	0.538908	0.592231	0.592231	0.592231	0.6899	0.734318	0.709797	0.764269	0.649206	0.646745
Tannerella	0.86298	0.818136	0.803059	0.80776	0.6787	0.754887	0.754531	0.714506	0.677899	0	0.770833	0.63867	0.684956	0.73372	0.811981	0.634174	0.725356	0.554724	0.680849	0.534589	0.500015	0.579091	0.534623	0.646245	0.646245	0.646245	0.499961	0.499961	0.499961	0.554724	0.554724	0.554724	0.599562	0.599562	0.544523	0.544523	0.500022	0.500022	0.500022	0.500022	0.534513	0.534513	0.534513	0.851557	0.780365	0.752933	0.679755	0.664903	0.657177
Chryseobacterium	0.860131	0.81721	0.91888	0.800807	0.730785	0.838485	0.787228	0.772547	0.789773	0.770833	0	0.673527	0.73097	0.765504	0.846488	0.695074	0.752027	0.60973	0.555514	0.625848	0.618038	0.6267	0.625882	0.581495	0.581495	0.581495	0.569241	0.569241	0.569241	0.560986	0.560986	0.560986	0.555477	0.555477	0.549617	0.549617	0.548764	0.548764	0.548764	0.548764	0.577028	0.577028	0.577028	0.788237	0.855255	0.853014	0.789836	0.788279	0.723288
Chitinophaga	0.655195	0.683263	0.718707	0.712713	0.76275	0.716757	0.584858	0.859218	0.627479	0.63867	0.673527	0	0.764056	0.500008	0.635559	0.802663	0.652024	0.652043	0.730695	0.652004	0.724045	0.49997	0.652038	0.5	0.5	0.5	0.571963	0.571963	0.571963	0.500009	0.500009	0.500009	0.730668	0.730668	0.500009	0.500009	0.652043	0.652043	0.652043	0.652043	0.499894	0.499894	0.499894	0.707715	0.759925	0.747049	0.537035	0.711568	0.5603
Terrimonas	0.75373	0.634422	0.791783	0.711648	0.87904	0.714338	0.592413	0.709845	0.697991	0.684956	0.73097	0.764056	0	0.652439	0.739969	0.637052	0.807807	0.67596	0.566753	0.768709	0.67596	0.652407	0.76874	0.5	0.5	0.5	0.499961	0.499961	0.499961	0.500001	0.500001	0.500001	0.566734	0.566734	0.559659	0.559659	0.67596	0.67596	0.67596	0.67596	0.592674	0.592674	0.592674	0.695285	0.776672	0.777102	0.685093	0.716118	0.707506
Mucilaginibacter	0.805878	0.656583	0.720179	0.708767	0.63633	0.711537	0.754365	0.56795	0.662191	0.73372	0.765504	0.500008	0.652439	0	0.778575	0.570301	0.764392	0.500008	0.555209	0.594041	0.500008	0.775524	0.594075	0.59939	0.59939	0.59939	0.499961	0.499961	0.499961	0.500008	0.500008	0.500008	0.499982	0.499982	0.681491	0.681491	0.500008	0.500008	0.500008	0.500008	0.593965	0.593965	0.593965	0.711877	0.661191	0.664653	0.789939	0.602361	0.826147
Segetibacter	0.820134	0.7933	0.818931	0.706021	0.745104	0.830676	0.797161	0.750476	0.740524	0.811981	0.846488	0.635559	0.739969	0.778575	0	0.622312	0.812334	0.642684	0.572183	0.613529	0.563401	0.679147	0.613563	0.605975	0.605975	0.605975	0.499961	0.499961	0.499961	0.579298	0.579298	0.579298	0.572146	0.572146	0.629023	0.629023	0.563405	0.563405	0.563405	0.563405	0.550067	0.550067	0.550067	0.718428	0.807295	0.778992	0.782667	0.724761	0.770504
Algoriphagus	0.662907	0.721507	0.692698	0.685798	0.681016	0.791636	0.552073	0.839633	0.658871	0.634174	0.695074	0.802663	0.637052	0.570301	0.622312	0	0.570301	0.499975	0.8034	0.570295	0.62625	0.570295	0.570301	0.499975	0.499975	0.499975	0.626236	0.626236	0.626236	0.499975	0.499975	0.499975	0.8034	0.8034	0.499975	0.499975	0.499975	0.499975	0.499975	0.499975	0.570219	0.570219	0.570219	0.673663	0.739408	0.741829	0.576435	0.682935	0.583911
Flavobacterium	0.733892	0.647258	0.720318	0.6012	0.814068	0.724304	0.715367	0.643082	0.611092	0.725356	0.752027	0.652024	0.807807	0.764392	0.812334	0.570301	0	0.682487	0.49999	0.754667	0.682487	0.664981	0.754687	0.652492	0.652492	0.652492	0.499961	0.499961	0.499961	0.49999	0.49999	0.49999	0.499982	0.499982	0.592801	0.592801	0.682487	0.682487	0.682487	0.682487	0.572095	0.572095	0.572095	0.628342	0.704339	0.700376	0.706689	0.692219	0.738738
Butyricimonas	0.563964	0.608289	0.609232	0.539673	0.752955	0.558675	0.637614	0.622126	0.636268	0.554724	0.60973	0.652043	0.67596	0.500008	0.642684	0.499975	0.682487	0	0.500022	0.807606	0.706511	0.49997	0.77909	0.5	0.5	0.5	0.499961	0.499961	0.499961	0.692364	0.692364	0.692364	0.499982	0.499982	0.500029	0.500029	0.807685	0.807685	0.807685	0.807685	0.499894	0.499894	0.499894	0.53253	0.625638	0.610093	0.638062	0.649239	0.546028
Salisaeta	0.623714	0.58669	0.582148	0.650969	0.610716	0.618696	0.500006	0.756549	0.588577	0.680849	0.555514	0.730695	0.566753	0.555209	0.572183	0.8034	0.49999	0.500022	0	0.49997	0.500015	0.49997	0.500004	0.5	0.5	0.5	0.499961	0.499961	0.499961	0.500022	0.500022	0.500022	0.855121	0.855121	0.500022	0.500022	0.500022	0.500022	0.500022	0.500022	0.499894	0.499894	0.499894	0.705721	0.607018	0.580529	0.510343	0.536304	0.522053
Aequorivita	0.621176	0.53247	0.632128	0.532402	0.829874	0.587898	0.49997	0.604846	0.631208	0.534589	0.625848	0.652004	0.768709	0.594041	0.613529	0.570295	0.754667	0.807606	0.49997	0	0.706466	0.641717	0.920803	0.49997	0.49997	0.49997	0.499961	0.499961	0.499961	0.49997	0.49997	0.49997	0.49997	0.49997	0.49997	0.49997	0.858253	0.858253	0.858253	0.858253	0.641641	0.641641	0.641641	0.540445	0.630355	0.63028	0.660216	0.631427	0.635794
Adhaeribacter	0.535576	0.616498	0.611005	0.561211	0.706496	0.63719	0.552103	0.628532	0.538908	0.500015	0.618038	0.724045	0.67596	0.500008	0.563401	0.62625	0.682487	0.706511	0.500015	0.706466	0	0.49997	0.7065	0.5	0.5	0.5	0.79345	0.79345	0.79345	0.500015	0.500015	0.500015	0.499982	0.499982	0.500015	0.500015	0.706511	0.706511	0.706511	0.706511	0.499894	0.499894	0.499894	0.558154	0.681306	0.702678	0.522879	0.819479	0.542048
Cryomorpha	0.624918	0.533539	0.630152	0.572345	0.6363	0.667924	0.611871	0.567916	0.592307	0.579091	0.6267	0.49997	0.652407	0.775524	0.679147	0.570295	0.664981	0.49997	0.49997	0.641717	0.49997	0	0.718758	0.49997	0.49997	0.49997	0.499961	0.499961	0.499961	0.49997	0.49997	0.49997	0.49997	0.49997	0.781212	0.781212	0.49997	0.49997	0.49997	0.49997	0.718682	0.718682	0.718682	0.55235	0.605766	0.602032	0.757277	0.576522	0.879866
Parabacteroides	0.621206	0.5325	0.632128	0.532432	0.829904	0.587932	0.500004	0.60488	0.631242	0.534623	0.625882	0.652038	0.76874	0.594075	0.613563	0.570301	0.754687	0.77909	0.500004	0.920803	0.7065	0.718758	0	0.5	0.5	0.5	0.499961	0.499961	0.499961	0.500004	0.500004	0.500004	0.499982	0.499982	0.500004	0.500004	0.77909	0.77909	0.77909	0.77909	0.720804	0.720804	0.720804	0.540475	0.630385	0.630314	0.666034	0.631457	0.635823
Aureispira	0.602222	0.611386	0.547965	0.521809	0.5	0.543575	0.622567	0.5	0.5	0.646245	0.581495	0.5	0.5	0.59939	0.605975	0.499975	0.652492	0.5	0.5	0.49997	0.5	0.49997	0.5	0	1	1	0.499961	0.499961	0.499961	0.5	0.5	0.5	0.499982	0.499982	0.5	0.5	0.5	0.5	0.5	0.5	0.499894	0.499894	0.499894	0.561354	0.520523	0.522103	0.523188	0.510354	0.536919
Roseivirga	0.602222	0.611386	0.547965	0.521809	0.5	0.543575	0.622567	0.5	0.5	0.646245	0.581495	0.5	0.5	0.59939	0.605975	0.499975	0.652492	0.5	0.5	0.49997	0.5	0.49997	0.5	1	0	1	0.499961	0.499961	0.499961	0.5	0.5	0.5	0.499982	0.499982	0.5	0.5	0.5	0.5	0.5	0.5	0.499894	0.499894	0.499894	0.561354	0.520523	0.522103	0.523188	0.510354	0.536919
Sphingobacterium	0.602222	0.611386	0.547965	0.521809	0.5	0.543575	0.622567	0.5	0.5	0.646245	0.581495	0.5	0.5	0.59939	0.605975	0.499975	0.652492	0.5	0.5	0.49997	0.5	0.49997	0.5	1	1	0	0.499961	0.499961	0.499961	0.5	0.5	0.5	0.499982	0.499982	0.5	0.5	0.5	0.5	0.5	0.5	0.499894	0.499894	0.499894	0.561354	0.520523	0.522103	0.523188	0.510354	0.536919
Dyadobacter	0.507669	0.614146	0.559941	0.554146	0.499961	0.611075	0.552058	0.553344	0.499961	0.499961	0.569241	0.571963	0.499961	0.499961	0.499961	0.626236	0.499961	0.499961	0.499961	0.499961	0.79345	0.499961	0.499961	0.499961	0.499961	0.499961	0	1	1	0.499961	0.499961	0.499961	0.499961	0.499961	0.499961	0.499961	0.499961	0.499961	0.499961	0.499961	0.499894	0.499894	0.499894	0.543498	0.603239	0.626405	0.504341	0.714117	0.505192
Flectobacillus	0.507669	0.614146	0.559941	0.554146	0.499961	0.611075	0.552058	0.553344	0.499961	0.499961	0.569241	0.571963	0.499961	0.499961	0.499961	0.626236	0.499961	0.499961	0.499961	0.499961	0.79345	0.499961	0.499961	0.499961	0.499961	0.499961	1	0	1	0.499961	0.499961	0.499961	0.499961	0.499961	0.499961	0.499961	0.499961	0.499961	0.499961	0.499961	0.499894	0.499894	0.499894	0.543498	0.603239	0.626405	0.504341	0.714117	0.505192
Winogradskyella	0.507669	0.614146	0.559941	0.554146	0.499961	0.611075	0.552058	0.553344	0.499961	0.499961	0.569241	0.571963	0.499961	0.499961	0.499961	0.626236	0.499961	0.499961	0.499961	0.499961	0.79345	0.499961	0.499961	0.499961	0.499961	0.499961	1	1	0	0.499961	0.499961	0.499961	0.499961	0.499961	0.499961	0.499961	0.499961	0.499961	0.499961	0.499961	0.499894	0.499894	0.499894	0.543498	0.603239	0.626405	0.504341	0.714117	0.505192
Alkaliflexus	0.536096	0.605975	0.558168	0.532647	0.5	0.532611	0.637614	0.54698	0.597367	0.554724	0.560986	0.500009	0.500001	0.500008	0.579298	0.499975	0.49999	0.692364	0.500022	0.49997	0.500015	0.49997	0.500004	0.5	0.5	0.5	0.499961	0.499961	0.499961	0	1	1	0.499982	0.499982	0.500029	0.500029	0.50009	0.50009	0.50009	0.50009	0.499894	0.499894	0.499894	0.517913	0.547609	0.533874	0.619563	0.543917	0.509211
Cloacibacterium	0.536096	0.605975	0.558168	0.532647	0.5	0.532611	0.637614	0.54698	0.597367	0.554724	0.560986	0.500009	0.500001	0.500008	0.579298	0.499975	0.49999	0.692364	0.500022	0.49997	0.500015	0.49997	0.500004	0.5	0.5	0.5	0.499961	0.499961	0.499961	1	0	1	0.499982	0.499982	0.500029	0.500029	0.50009	0.50009	0.50009	0.50009	0.499894	0.499894	0.499894	0.517913	0.547609	0.533874	0.619563	0.543917	0.509211
Flavisolibacter	0.536096	0.605975	0.558168	0.532647	0.5	0.532611	0.637614	0.54698	0.597367	0.554724	0.560986	0.500009	0.500001	0.500008	0.579298	0.499975	0.49999	0.692364	0.500022	0.49997	0.500015	0.49997	0.500004	0.5	0.5	0.5	0.499961	0.499961	0.499961	1	1	0	0.499982	0.499982	0.500029	0.500029	0.50009	0.50009	0.50009	0.50009	0.499894	0.499894	0.499894	0.517913	0.547609	0.533874	0.619563	0.543917	0.509211
Bacteroides	0.584882	0.577142	0.562392	0.606215	0.610698	0.618665	0.499982	0.756528	0.588553	0.599562	0.555477	0.730668	0.566734	0.499982	0.572146	0.8034	0.499982	0.499982	0.855121	0.49997	0.499982	0.49997	0.499982	0.499982	0.499982	0.499982	0.499961	0.499961	0.499961	0.499982	0.499982	0.499982	0	1	0.499982	0.499982	0.499982	0.499982	0.499982	0.499982	0.499894	0.499894	0.499894	0.604275	0.583781	0.561471	0.501737	0.530534	0.508362
Belliella	0.584882	0.577142	0.562392	0.606215	0.610698	0.618665	0.499982	0.756528	0.588553	0.599562	0.555477	0.730668	0.566734	0.499982	0.572146	0.8034	0.499982	0.499982	0.855121	0.49997	0.499982	0.49997	0.499982	0.499982	0.499982	0.499982	0.499961	0.499961	0.499961	0.499982	0.499982	0.499982	1	0	0.499982	0.499982	0.499982	0.499982	0.499982	0.499982	0.499894	0.499894	0.499894	0.604275	0.583781	0.561471	0.501737	0.530534	0.508362
Larkinella	0.531611	0.503382	0.549047	0.54697	0.559381	0.606102	0.611908	0.53822	0.500007	0.544523	0.549617	0.500009	0.559659	0.681491	0.629023	0.499975	0.592801	0.500029	0.500022	0.49997	0.500015	0.781212	0.500004	0.5	0.5	0.5	0.499961	0.499961	0.499961	0.500029	0.500029	0.500029	0.499982	0.499982	0	1	0.500029	0.500029	0.500029	0.500029	0.499894	0.499894	0.499894	0.526523	0.55344	0.547996	0.609773	0.550418	0.780889
Lutibacter	0.531611	0.503382	0.549047	0.54697	0.559381	0.606102	0.611908	0.53822	0.500007	0.544523	0.549617	0.500009	0.559659	0.681491	0.629023	0.499975	0.592801	0.500029	0.500022	0.49997	0.500015	0.781212	0.500004	0.5	0.5	0.5	0.499961	0.499961	0.499961	0.500029	0.500029	0.500029	0.499982	0.499982	1	0	0.500029	0.500029	0.500029	0.500029	0.499894	0.499894	0.499894	0.526523	0.55344	0.547996	0.609773	0.550418	0.780889
Barnesiella	0.527869	0.502313	0.551024	0.507026	0.752955	0.526076	0.500006	0.57515	0.538908	0.500022	0.548764	0.652043	0.67596	0.500008	0.563405	0.499975	0.682487	0.807685	0.500022	0.858253	0.706511	0.49997	0.77909	0.5	0.5	0.5	0.499961	0.499961	0.499961	0.50009	0.50009	0.50009	0.499982	0.499982	0.500029	0.500029	0	1	1	1	0.499894	0.499894	0.499894	0.514617	0.578029	0.576244	0.518499	0.605323	0.536817
Empedobacter	0.527869	0.502313	0.551024	0.507026	0.752955	0.526076	0.500006	0.57515	0.538908	0.500022	0.548764	0.652043	0.67596	0.500008	0.563405	0.499975	0.682487	0.807685	0.500022	0.858253	0.706511	0.49997	0.77909	0.5	0.5	0.5	0.499961	0.499961	0.499961	0.50009	0.50009	0.50009	0.499982	0.499982	0.500029	0.500029	1	0	1	1	0.499894	0.499894	0.499894	0.514617	0.578029	0.576244	0.518499	0.605323	0.536817
Fluviicola	0.527869	0.502313	0.551024	0.507026	0.752955	0.526076	0.500006	0.57515	0.538908	0.500022	0.548764	0.652043	0.67596	0.500008	0.563405	0.499975	0.682487	0.807685	0.500022	0.858253	0.706511	0.49997	0.77909	0.5	0.5	0.5	0.499961	0.499961	0.499961	0.50009	0.50009	0.50009	0.499982	0.499982	0.500029	0.500029	1	1	0	1	0.499894	0.499894	0.499894	0.514617	0.578029	0.576244	0.518499	0.605323	0.536817
Psychroflexus	0.527869	0.502313	0.551024	0.507026	0.752955	0.526076	0.500006	0.57515	0.538908	0.500022	0.548764	0.652043	0.67596	0.500008	0.563405	0.499975	0.682487	0.807685	0.500022	0.858253	0.706511	0.49997	0.77909	0.5	0.5	0.5	0.499961	0.499961	0.499961	0.50009	0.50009	0.50009	0.499982	0.499982	0.500029	0.500029	1	1	1	0	0.499894	0.499894	0.499894	0.514617	0.578029	0.576244	0.518499	0.605323	0.536817
Odoribacter	0.593232	0.530081	0.580998	0.525299	0.576843	0.561759	0.499894	0.529624	0.592231	0.534513	0.577028	0.499894	0.592674	0.593965	0.550067	0.570219	0.572095	0.499894	0.499894	0.641641	0.499894	0.718682	0.720804	0.499894	0.499894	0.499894	0.499894	0.499894	0.499894	0.499894	0.499894	0.499894	0.499894	0.499894	0.499894	0.499894	0.499894	0.499894	0.499894	0.499894	0	1	1	0.525752	0.552251	0.553985	0.647429	0.526028	0.598901
Petrimonas	0.593232	0.530081	0.580998	0.525299	0.576843	0.561759	0.499894	0.529624	0.592231	0.534513	0.577028	0.499894	0.592674	0.593965	0.550067	0.570219	0.572095	0.499894	0.499894	0.641641	0.499894	0.718682	0.720804	0.499894	0.499894	0.499894	0.499894	0.499894	0.499894	0.499894	0.499894	0.499894	0.499894	0.499894	0.499894	0.499894	0.499894	0.499894	0.499894	0.499894	1	0	1	0.525752	0.552251	0.553985	0.647429	0.526028	0.598901
Polaribacter	0.593232	0.530081	0.580998	0.525299	0.576843	0.561759	0.499894	0.529624	0.592231	0.534513	0.577028	0.499894	0.592674	0.593965	0.550067	0.570219	0.572095	0.499894	0.499894	0.641641	0.499894	0.718682	0.720804	0.499894	0.499894	0.499894	0.499894	0.499894	0.499894	0.499894	0.499894	0.499894	0.499894	0.499894	0.499894	0.499894	0.499894	0.499894	0.499894	0.499894	1	1	0	0.525752	0.552251	0.553985	0.647429	0.526028	0.598901
Neisseria	0.85513	0.786928	0.829002	0.895719	0.67129	0.776315	0.725022	0.73274	0.6899	0.851557	0.788237	0.707715	0.695285	0.711877	0.718428	0.673663	0.628342	0.53253	0.705721	0.540445	0.558154	0.55235	0.540475	0.561354	0.561354	0.561354	0.543498	0.543498	0.543498	0.517913	0.517913	0.517913	0.604275	0.604275	0.526523	0.526523	0.514617	0.514617	0.514617	0.514617	0.525752	0.525752	0.525752	0	0.793736	0.789848	0.678164	0.6885	0.650285
Actinobacillus	0.820928	0.831729	0.900517	0.831521	0.767625	0.872057	0.711417	0.82725	0.734318	0.780365	0.855255	0.759925	0.776672	0.661191	0.807295	0.739408	0.704339	0.625638	0.607018	0.630355	0.681306	0.605766	0.630385	0.520523	0.520523	0.520523	0.603239	0.603239	0.603239	0.547609	0.547609	0.547609	0.583781	0.583781	0.55344	0.55344	0.578029	0.578029	0.578029	0.578029	0.552251	0.552251	0.552251	0.793736	0	0.952453	0.731204	0.861827	0.709504
Other15	0.813917	0.822921	0.908318	0.827339	0.739771	0.855443	0.710243	0.791816	0.709797	0.752933	0.853014	0.747049	0.777102	0.664653	0.778992	0.741829	0.700376	0.610093	0.580529	0.63028	0.702678	0.602032	0.630314	0.522103	0.522103	0.522103	0.626405	0.626405	0.626405	0.533874	0.533874	0.533874	0.561471	0.561471	0.547996	0.547996	0.576244	0.576244	0.576244	0.576244	0.553985	0.553985	0.553985	0.789848	0.952453	0	0.725099	0.870671	0.707351
Campylobacter	0.77258	0.706263	0.779437	0.715299	0.656583	0.748374	0.812372	0.639556	0.764269	0.679755	0.789836	0.537035	0.685093	0.789939	0.782667	0.576435	0.706689	0.638062	0.510343	0.660216	0.522879	0.757277	0.666034	0.523188	0.523188	0.523188	0.504341	0.504341	0.504341	0.619563	0.619563	0.619563	0.501737	0.501737	0.609773	0.609773	0.518499	0.518499	0.518499	0.518499	0.647429	0.647429	0.647429	0.678164	0.731204	0.725099	0	0.674603	0.784273
Acinetobacter	0.689469	0.749984	0.790196	0.726285	0.712426	0.787233	0.67018	0.767347	0.649206	0.664903	0.788279	0.711568	0.716118	0.602361	0.724761	0.682935	0.692219	0.649239	0.536304	0.631427	0.819479	0.576522	0.631457	0.510354	0.510354	0.510354	0.714117	0.714117	0.714117	0.543917	0.543917	0.543917	0.530534	0.530534	0.550418	0.550418	0.605323	0.605323	0.605323	0.605323	0.526028	0.526028	0.526028	0.6885	0.861827	0.870671	0.674603	0	0.655989
Aggregatibacter	0.736104	0.615026	0.750256	0.647578	0.681526	0.753758	0.673135	0.627584	0.646745	0.657177	0.723288	0.5603	0.707506	0.826147	0.770504	0.583911	0.738738	0.546028	0.522053	0.635794	0.542048	0.879866	0.635823	0.536919	0.536919	0.536919	0.505192	0.505192	0.505192	0.509211	0.509211	0.509211	0.508362	0.508362	0.780889	0.780889	0.536817	0.536817	0.536817	0.536817	0.598901	0.598901	0.598901	0.650285	0.709504	0.707351	0.784273	0.655989	0
Desulfobulbus	0.761517	0.806199	0.81724	0.723069	0.613883	0.77513	0.705542	0.667022	0.714001	0.675285	0.805587	0.630141	0.655882	0.660309	0.680765	0.718786	0.619533	0.570798	0.522212	0.651476	0.662253	0.667024	0.67185	0.53262	0.53262	0.53262	0.652455	0.652455	0.652455	0.561039	0.561039	0.561039	0.522194	0.522194	0.504963	0.504963	0.509759	0.509759	0.509759	0.509759	0.661985	0.661985	0.661985	0.711684	0.798446	0.821049	0.793674	0.783226	0.679042
Kingella	0.845885	0.743548	0.825491	0.845731	0.687891	0.745985	0.645003	0.706545	0.746866	0.789476	0.750393	0.676341	0.779858	0.695649	0.68282	0.695855	0.598157	0.540033	0.66081	0.623331	0.536874	0.629042	0.623362	0.509223	0.509223	0.509223	0.531318	0.531318	0.531318	0.534516	0.534516	0.534516	0.594181	0.594181	0.511228	0.511228	0.505517	0.505517	0.505517	0.505517	0.617739	0.617739	0.617739	0.849364	0.78896	0.784561	0.731376	0.66767	0.67134
Moraxella	0.716877	0.698352	0.770292	0.721915	0.646172	0.695349	0.591494	0.652336	0.668202	0.636865	0.71484	0.678753	0.766855	0.605962	0.619396	0.692475	0.5835	0.51131	0.563163	0.653026	0.575571	0.687808	0.699148	0.5	0.5	0.5	0.564222	0.564222	0.564222	0.500001	0.500001	0.500001	0.557896	0.557896	0.500001	0.500001	0.51131	0.51131	0.51131	0.51131	0.687732	0.687732	0.687732	0.712044	0.723825	0.736795	0.689269	0.647837	0.639047
Wolinella	0.548989	0.619409	0.571602	0.546081	0.5	0.540847	0.651042	0.555226	0.597361	0.559889	0.569215	0.513435	0.505187	0.500001	0.57928	0.508224	0.49999	0.692316	0.500001	0.49997	0.508249	0.49997	0.500001	0.5	0.5	0.5	0.508209	0.508209	0.508209	0.986566	0.986566	0.986566	0.499982	0.499982	0.500001	0.500001	0.500001	0.500001	0.500001	0.500001	0.499894	0.499894	0.499894	0.531347	0.561043	0.547285	0.629128	0.555857	0.519627
Pseudomonas	0.678458	0.73971	0.790148	0.716003	0.669944	0.786617	0.709386	0.742429	0.623461	0.67438	0.764617	0.684097	0.683524	0.620634	0.73608	0.654958	0.681751	0.637708	0.537665	0.593597	0.793275	0.587439	0.593627	0.512437	0.512437	0.512437	0.71138	0.71138	0.71138	0.555852	0.555852	0.555852	0.516919	0.516919	0.575698	0.575698	0.581856	0.581856	0.581856	0.581856	0.511665	0.511665	0.511665	0.677765	0.857531	0.857951	0.701381	0.936116	0.68309
Herbaspirillum	0.677405	0.804929	0.774946	0.689832	0.622064	0.766743	0.666364	0.722424	0.686999	0.660437	0.775957	0.671658	0.622065	0.562745	0.732912	0.691648	0.610632	0.639364	0.551757	0.579044	0.811569	0.522379	0.579075	0.531568	0.531568	0.531568	0.754864	0.754864	0.754864	0.582699	0.582699	0.582699	0.542972	0.542972	0.500001	0.500001	0.556666	0.556666	0.556666	0.556666	0.522303	0.522303	0.522303	0.6818	0.802239	0.813228	0.661517	0.883806	0.622382
Desulfovibrio	0.826951	0.763929	0.857594	0.805198	0.680419	0.764698	0.790102	0.693187	0.714963	0.729979	0.889328	0.674152	0.724712	0.790186	0.771821	0.640693	0.779791	0.571858	0.500003	0.629981	0.62986	0.620925	0.630015	0.599382	0.599382	0.599382	0.570354	0.570354	0.570354	0.512394	0.512394	0.512394	0.499982	0.499982	0.550411	0.550411	0.559467	0.559467	0.559467	0.559467	0.570441	0.570441	0.570441	0.771513	0.803283	0.825207	0.746133	0.742538	0.719005
Caulobacter	0.682859	0.725346	0.775387	0.708712	0.690946	0.773474	0.637399	0.762223	0.639152	0.664878	0.76265	0.68407	0.690946	0.59913	0.708012	0.685574	0.666114	0.628173	0.545074	0.621719	0.835122	0.578848	0.621749	0.5	0.5	0.5	0.747837	0.747837	0.747837	0.540927	0.540927	0.540927	0.524804	0.524804	0.544375	0.544375	0.587246	0.587246	0.587246	0.587246	0.534397	0.534397	0.534397	0.673521	0.846185	0.859231	0.653027	0.943413	0.65219
Brachymonas	0.759542	0.660002	0.759292	0.726324	0.667362	0.690172	0.609873	0.660088	0.734504	0.622529	0.764766	0.62862	0.695752	0.687474	0.640592	0.658238	0.614608	0.528124	0.561052	0.669834	0.568066	0.733058	0.749031	0.5	0.5	0.5	0.539903	0.539903	0.539903	0.500007	0.500007	0.500007	0.547978	0.547978	0.514306	0.514306	0.528124	0.528124	0.528124	0.528124	0.777877	0.777877	0.777877	0.711262	0.719972	0.73152	0.761776	0.658191	0.677955
Massilia	0.742183	0.755846	0.846359	0.760542	0.778941	0.797464	0.759388	0.791571	0.752876	0.695027	0.845192	0.735037	0.779219	0.676809	0.821401	0.652751	0.757457	0.715009	0.561203	0.671412	0.686919	0.630586	0.671444	0.5	0.5	0.5	0.560027	0.560027	0.560027	0.588158	0.588158	0.588158	0.548101	0.548101	0.586027	0.586027	0.626853	0.626853	0.626853	0.626853	0.544485	0.544485	0.544485	0.722757	0.856589	0.845362	0.785102	0.831864	0.703337
Cardiobacterium	0.853977	0.803626	0.853476	0.760273	0.683525	0.773533	0.689317	0.707336	0.698921	0.817326	0.834251	0.69195	0.709937	0.727681	0.76874	0.694681	0.708871	0.559986	0.682174	0.620439	0.602483	0.578102	0.620473	0.594343	0.594343	0.594343	0.560103	0.560103	0.560103	0.517649	0.517649	0.517649	0.564221	0.564221	0.500005	0.500005	0.542341	0.542341	0.542341	0.542341	0.578026	0.578026	0.578026	0.853906	0.805688	0.802056	0.664588	0.696607	0.698236
Brevundimonas	0.668227	0.694416	0.782998	0.705772	0.79421	0.795513	0.721954	0.778665	0.661804	0.664148	0.787061	0.770576	0.794487	0.653612	0.815293	0.630739	0.774907	0.727842	0.552723	0.682076	0.735701	0.653584	0.682104	0.499998	0.499998	0.499998	0.565779	0.565779	0.565779	0.557956	0.557956	0.557956	0.552708	0.552708	0.641392	0.641392	0.669883	0.669883	0.669883	0.669883	0.512114	0.512114	0.512114	0.667533	0.809839	0.788803	0.704583	0.808245	0.713251
Phenylobacterium	0.785038	0.740542	0.855903	0.813668	0.784138	0.866158	0.685274	0.812195	0.725107	0.717782	0.810906	0.808137	0.791806	0.67616	0.738569	0.804481	0.688423	0.538304	0.652562	0.614012	0.619922	0.653636	0.614042	0.5	0.5	0.5	0.58158	0.58158	0.58158	0.5	0.5	0.5	0.652545	0.652545	0.577928	0.577928	0.538304	0.538304	0.538304	0.538304	0.575632	0.575632	0.575632	0.788676	0.847265	0.842264	0.713195	0.74042	0.713966
Psychrobacter	0.713326	0.756302	0.758794	0.768894	0.718061	0.866229	0.628491	0.805976	0.677686	0.707787	0.761206	0.727579	0.674098	0.584106	0.708597	0.795357	0.607335	0.552334	0.632333	0.560003	0.754505	0.584068	0.560037	0.5	0.5	0.5	0.731207	0.731207	0.731207	0.529087	0.529087	0.529087	0.632304	0.632304	0.547324	0.547324	0.523259	0.523259	0.523259	0.523259	0.53668	0.53668	0.53668	0.73274	0.823497	0.824365	0.637808	0.870476	0.630166
Desulfomicrobium	0.66481	0.645487	0.647164	0.594331	0.555396	0.569639	0.655321	0.555396	0.538901	0.685328	0.630239	0.600665	0.629668	0.59939	0.661371	0.499975	0.707888	0.555396	0.5	0.555366	0.555396	0.49997	0.555396	0.870332	0.870332	0.870332	0.499961	0.499961	0.499961	0.5	0.5	0.5	0.499982	0.499982	0.5	0.5	0.555396	0.555396	0.555396	0.555396	0.499894	0.499894	0.499894	0.637507	0.602014	0.61483	0.554089	0.569442	0.583608
Methylobacterium	0.683072	0.78807	0.79193	0.720617	0.750294	0.780454	0.713692	0.767591	0.690132	0.678994	0.782457	0.743393	0.750294	0.60482	0.753344	0.672846	0.718508	0.744401	0.557695	0.661679	0.758611	0.578873	0.661707	0.499998	0.499998	0.499998	0.618959	0.618959	0.618959	0.604786	0.604786	0.604786	0.531761	0.531761	0.556807	0.556807	0.639613	0.639613	0.639613	0.639613	0.521988	0.521988	0.521988	0.682379	0.859445	0.849929	0.716912	0.877052	0.652214
Paracoccus	0.698492	0.73367	0.799068	0.706071	0.759604	0.871084	0.702693	0.780081	0.677883	0.662734	0.806605	0.716862	0.759882	0.662204	0.803996	0.721459	0.753186	0.648789	0.539848	0.660355	0.754201	0.662166	0.660389	0.5	0.5	0.5	0.649139	0.649139	0.649139	0.543775	0.543775	0.543775	0.53982	0.53982	0.606834	0.606834	0.605023	0.605023	0.605023	0.605023	0.555266	0.555266	0.555266	0.668285	0.870706	0.878423	0.730595	0.90506	0.721834
Stenotrophomonas	0.595551	0.648244	0.688462	0.63358	0.695305	0.77163	0.661507	0.695108	0.567265	0.572865	0.695984	0.679557	0.695582	0.63778	0.701166	0.654619	0.728731	0.607555	0.499994	0.6359	0.862215	0.637755	0.635925	0.499994	0.499994	0.499994	0.754621	0.754621	0.754621	0.499994	0.499994	0.499994	0.499982	0.499982	0.60941	0.60941	0.607555	0.607555	0.607555	0.607555	0.528264	0.528264	0.528264	0.610529	0.76311	0.778999	0.660659	0.896025	0.679828
Rheinheimera	0.60421	0.650059	0.697123	0.633578	0.7836	0.780289	0.663991	0.696466	0.575924	0.579113	0.704643	0.724029	0.772639	0.679841	0.729413	0.66328	0.812328	0.687189	0.499992	0.724198	0.820151	0.679819	0.72422	0.499992	0.499992	0.499992	0.632923	0.632923	0.632923	0.499992	0.499992	0.499992	0.499982	0.499982	0.642811	0.642811	0.687189	0.687189	0.687189	0.687189	0.536924	0.536924	0.536924	0.610527	0.771769	0.787658	0.669675	0.814829	0.721889
Aeromonas	0.578133	0.627098	0.628784	0.645891	0.556205	0.667329	0.608309	0.591602	0.500007	0.595806	0.618887	0.572011	0.556207	0.607507	0.556216	0.62625	0.556195	0.500011	0.551304	0.49997	0.7935	0.556175	0.500004	0.5	0.5	0.5	0.892452	0.892452	0.892452	0.500011	0.500011	0.500011	0.499982	0.499982	0.556216	0.556216	0.500011	0.500011	0.500011	0.500011	0.499894	0.499894	0.499894	0.621353	0.679936	0.693445	0.569173	0.770327	0.57511
Cellvibrio	0.676536	0.714569	0.767373	0.698088	0.725387	0.852615	0.663997	0.742488	0.64825	0.643623	0.76796	0.693162	0.725664	0.717811	0.795011	0.7356	0.694305	0.556656	0.564502	0.601474	0.717684	0.717782	0.601503	0.499998	0.499998	0.499998	0.660989	0.660989	0.660989	0.499998	0.499998	0.499998	0.564486	0.564486	0.672964	0.672964	0.556656	0.556656	0.556656	0.556656	0.544741	0.544741	0.544741	0.675037	0.822724	0.837407	0.679252	0.824788	0.768238
Bradyrhizobium	0.693007	0.613042	0.711172	0.685634	0.780158	0.799464	0.611902	0.769255	0.676101	0.678701	0.702464	0.701309	0.736472	0.730112	0.811231	0.688477	0.702863	0.561435	0.639874	0.610032	0.561435	0.798661	0.610063	0.5	0.5	0.5	0.499961	0.499961	0.499961	0.500001	0.500001	0.500001	0.639856	0.639856	0.750064	0.750064	0.561435	0.561435	0.561435	0.561435	0.548522	0.548522	0.548522	0.67129	0.747301	0.719523	0.678655	0.668538	0.843888
Acidovorax	0.797606	0.720783	0.761563	0.707436	0.850042	0.804901	0.673315	0.789817	0.678477	0.786441	0.786336	0.775666	0.806354	0.715969	0.857265	0.69772	0.853265	0.628933	0.646725	0.679923	0.628933	0.616556	0.679946	0.607741	0.607741	0.607741	0.499961	0.499961	0.499961	0.499993	0.499993	0.499993	0.646715	0.646715	0.565567	0.565567	0.628933	0.628933	0.628933	0.628933	0.550906	0.550906	0.550906	0.732637	0.786796	0.758789	0.660021	0.722774	0.698695
Aquicella	0.730945	0.835457	0.830863	0.750402	0.689088	0.774946	0.722465	0.768098	0.760822	0.701884	0.785575	0.755286	0.740036	0.55109	0.765011	0.716251	0.615607	0.726058	0.57348	0.615586	0.656265	0.551052	0.615621	0.5	0.5	0.5	0.591683	0.591683	0.591683	0.661523	0.661523	0.661523	0.573454	0.573454	0.500009	0.500009	0.564543	0.564543	0.564543	0.564543	0.550976	0.550976	0.550976	0.733063	0.854514	0.840016	0.707679	0.76055	0.620593
Sphingomonas	0.794177	0.777413	0.827223	0.757971	0.675342	0.778741	0.758934	0.686059	0.590142	0.786545	0.80037	0.682007	0.733459	0.771693	0.785412	0.643205	0.790027	0.564752	0.560125	0.615931	0.656737	0.617063	0.615965	0.608217	0.608217	0.608217	0.591957	0.591957	0.591957	0.500025	0.500025	0.500025	0.499982	0.499982	0.565884	0.565884	0.564752	0.564752	0.564752	0.564752	0.551128	0.551128	0.551128	0.789831	0.831234	0.834404	0.684151	0.753073	0.719607
Burkholderia	0.833331	0.761558	0.783454	0.763268	0.756201	0.695439	0.684797	0.679084	0.741282	0.756882	0.794601	0.749883	0.806992	0.720833	0.791702	0.625772	0.790958	0.630409	0.574209	0.681966	0.630409	0.551562	0.682001	0.608972	0.608972	0.608972	0.499961	0.499961	0.499961	0.500004	0.500004	0.500004	0.574187	0.574187	0.500004	0.500004	0.630409	0.630409	0.630409	0.630409	0.551486	0.551486	0.551486	0.777218	0.762096	0.770198	0.661753	0.685756	0.64358
Rhodanobacter	0.679143	0.681855	0.785464	0.699081	0.733907	0.798339	0.684142	0.696478	0.616145	0.618225	0.744774	0.714857	0.821666	0.676529	0.712862	0.696575	0.762579	0.597601	0.500022	0.674784	0.736277	0.676491	0.674818	0.5	0.5	0.5	0.638646	0.638646	0.638646	0.500023	0.500023	0.500023	0.499982	0.499982	0.599308	0.599308	0.597601	0.597601	0.597601	0.597601	0.577131	0.577131	0.577131	0.672071	0.813198	0.842079	0.711801	0.816506	0.728441
Luteibacter	0.69083	0.609643	0.691535	0.638648	0.885001	0.706594	0.499983	0.829445	0.705534	0.634182	0.681356	0.876603	0.820772	0.578062	0.685706	0.794886	0.754681	0.697336	0.724569	0.775401	0.697336	0.578048	0.775415	0.499983	0.499983	0.499983	0.499961	0.499961	0.499961	0.499983	0.499983	0.499983	0.724568	0.724568	0.499983	0.499983	0.697336	0.697336	0.697336	0.697336	0.577972	0.577972	0.577972	0.644751	0.714168	0.691783	0.598316	0.661992	0.623259
Skermanella	0.711417	0.723828	0.754542	0.692833	0.80256	0.817708	0.552081	0.789067	0.718414	0.634183	0.750636	0.817723	0.772605	0.590942	0.685707	0.8274	0.687096	0.614896	0.630809	0.705839	0.778217	0.590927	0.705853	0.499984	0.499984	0.499984	0.663283	0.663283	0.663283	0.499984	0.499984	0.499984	0.630807	0.630807	0.499984	0.499984	0.614896	0.614896	0.614896	0.614896	0.590852	0.590852	0.590852	0.688288	0.817446	0.818227	0.615575	0.825314	0.641369
Beijerinckia	0.584899	0.57716	0.562392	0.606233	0.610715	0.618683	0.5	0.756545	0.588571	0.599579	0.555494	0.730686	0.566751	0.5	0.572164	0.8034	0.49999	0.5	0.855139	0.49997	0.5	0.49997	0.5	0.5	0.5	0.5	0.499961	0.499961	0.499961	0.5	0.5	0.5	0.999982	0.999982	0.5	0.5	0.5	0.5	0.5	0.5	0.499894	0.499894	0.499894	0.604292	0.583799	0.561489	0.501754	0.530552	0.508379
Bdellovibrio	0.61651	0.580542	0.61148	0.653203	0.670096	0.724781	0.611908	0.794766	0.588577	0.64409	0.6051	0.730695	0.62641	0.654437	0.701177	0.8034	0.592801	0.500009	0.84557	0.49997	0.500009	0.654399	0.500004	0.5	0.5	0.5	0.499961	0.499961	0.499961	0.500009	0.500009	0.500009	0.845544	0.845544	0.654438	0.654438	0.500009	0.500009	0.500009	0.500009	0.499894	0.499894	0.499894	0.630815	0.637239	0.60947	0.611527	0.58097	0.662809
Oleispira	0.563964	0.608289	0.609232	0.539673	0.752955	0.558675	0.637614	0.622126	0.636268	0.554724	0.60973	0.652043	0.67596	0.500008	0.642684	0.499975	0.682487	1	0.500022	0.807606	0.706511	0.49997	0.77909	0.5	0.5	0.5	0.499961	0.499961	0.499961	0.692364	0.692364	0.692364	0.499982	0.499982	0.500029	0.500029	0.807685	0.807685	0.807685	0.807685	0.499894	0.499894	0.499894	0.53253	0.625638	0.610093	0.638062	0.649239	0.546028
Nevskia	0.628899	0.64667	0.692109	0.586601	0.732565	0.699027	0.552082	0.658243	0.631224	0.534605	0.695142	0.724022	0.748396	0.594056	0.613544	0.696575	0.727817	0.655616	0.499985	0.778789	0.876811	0.623159	0.778805	0.499985	0.499985	0.499985	0.721157	0.721157	0.721157	0.499985	0.499985	0.499985	0.499982	0.499982	0.499985	0.499985	0.655616	0.655616	0.655616	0.655616	0.623083	0.623083	0.623083	0.583997	0.733648	0.756739	0.646053	0.845598	0.64104
Schlegelella	0.527869	0.502313	0.551024	0.507026	0.752955	0.526063	0.5	0.575146	0.538901	0.5	0.548744	0.652034	0.675959	0.5	0.563386	0.499975	0.682487	0.807636	0.5	0.858253	0.706496	0.49997	0.779086	0.5	0.5	0.5	0.499961	0.499961	0.499961	0.5	0.5	0.5	0.499982	0.499982	0.5	0.5	0.99991	0.99991	0.99991	0.99991	0.499894	0.499894	0.499894	0.514617	0.578029	0.57622	0.518499	0.605323	0.536817
Azospirillum	0.621176	0.53247	0.632128	0.532402	0.829874	0.587898	0.49997	0.604846	0.631208	0.534589	0.625848	0.652004	0.768709	0.594041	0.613529	0.570295	0.754667	0.807606	0.49997	1	0.706466	0.641717	0.920803	0.49997	0.49997	0.49997	0.499961	0.499961	0.499961	0.49997	0.49997	0.49997	0.49997	0.49997	0.49997	0.49997	0.858253	0.858253	0.858253	0.858253	0.641641	0.641641	0.641641	0.540445	0.630355	0.63028	0.660216	0.631427	0.635794
Pelagibius	0.627615	0.591243	0.584658	0.701717	0.610706	0.618673	0.543057	0.746057	0.771385	0.59957	0.612756	0.730676	0.566742	0.569837	0.572155	0.746042	0.49999	0.499991	0.746057	0.49997	0.499991	0.49997	0.499991	0.499991	0.499991	0.499991	0.499961	0.499961	0.499961	0.499991	0.499991	0.499991	0.746049	0.746049	0.499991	0.499991	0.499991	0.499991	0.499991	0.499991	0.499894	0.499894	0.499894	0.647224	0.595442	0.58294	0.556063	0.540244	0.50837
Succinivibrio	0.584899	0.57716	0.562392	0.606233	0.610715	0.618683	0.5	0.756545	0.588571	0.599579	0.555494	0.730686	0.566751	0.5	0.572164	0.8034	0.49999	0.5	0.855139	0.49997	0.5	0.49997	0.5	0.5	0.5	0.5	0.499961	0.499961	0.499961	0.5	0.5	0.5	0.999982	0.999982	0.5	0.5	0.5	0.5	0.5	0.5	0.499894	0.499894	0.499894	0.604292	0.583799	0.561489	0.501754	0.530552	0.508379
Janthinobacterium	0.567706	0.609358	0.607256	0.579617	0.559381	0.638701	0.749515	0.585197	0.597367	0.599225	0.610582	0.500009	0.559659	0.681491	0.708302	0.499975	0.592801	0.692364	0.500022	0.49997	0.500015	0.724225	0.500004	0.5	0.5	0.5	0.499961	0.499961	0.499961	0.775744	0.775744	0.775744	0.499982	0.499982	0.724284	0.724284	0.500084	0.500084	0.500084	0.500084	0.499894	0.499894	0.499894	0.544435	0.601049	0.581846	0.729336	0.594335	0.733466
Cystobacter	0.61651	0.580542	0.61148	0.653203	0.670096	0.724777	0.611906	0.794766	0.588576	0.644086	0.605096	0.730691	0.62641	0.681488	0.701174	0.764002	0.592801	0.500005	0.764032	0.49997	0.500005	0.735938	0.500004	0.5	0.5	0.5	0.499961	0.499961	0.499961	0.500005	0.500005	0.500005	0.764009	0.764009	0.735973	0.735973	0.500005	0.500005	0.500005	0.500005	0.499894	0.499894	0.499894	0.630815	0.637239	0.609466	0.611527	0.58097	0.744347
Simplicispira	0.61651	0.580542	0.61148	0.653203	0.670096	0.724777	0.611906	0.794766	0.588576	0.644086	0.605096	0.730691	0.62641	0.681488	0.701174	0.764002	0.592801	0.500005	0.764032	0.49997	0.500005	0.735938	0.500004	0.5	0.5	0.5	0.499961	0.499961	0.499961	0.500005	0.500005	0.500005	0.764009	0.764009	0.735973	0.735973	0.500005	0.500005	0.500005	0.500005	0.499894	0.499894	0.499894	0.630815	0.637239	0.609466	0.611527	0.58097	0.744347
Anaeromyxobacter	0.612768	0.579473	0.613457	0.613259	0.844511	0.644759	0.500006	0.831695	0.627479	0.599601	0.604259	0.882729	0.742711	0.500008	0.635569	0.766148	0.682487	0.733828	0.766194	0.733765	0.706511	0.49997	0.733799	0.5	0.5	0.5	0.499961	0.499961	0.499961	0.500032	0.500032	0.500032	0.766155	0.766155	0.500029	0.500029	0.733828	0.733828	0.733828	0.733828	0.499894	0.499894	0.499894	0.61891	0.661828	0.637732	0.520254	0.635874	0.545196
Aquaspirillum	0.629433	0.636162	0.639272	0.558052	0.576949	0.594476	0.637614	0.57671	0.689704	0.589343	0.638119	0.500009	0.592781	0.594079	0.629471	0.570301	0.572191	0.692352	0.500022	0.641717	0.500015	0.693745	0.69378	0.5	0.5	0.5	0.499961	0.499961	0.499961	0.806224	0.806224	0.806224	0.499982	0.499982	0.500029	0.500029	0.500037	0.500037	0.500037	0.500037	0.69367	0.69367	0.69367	0.543771	0.599965	0.587964	0.767097	0.570051	0.608217
Hyphomicrobium	0.629433	0.636162	0.639272	0.558052	0.576949	0.594476	0.637614	0.57671	0.689704	0.589343	0.638119	0.500009	0.592781	0.594079	0.629471	0.570301	0.572191	0.692352	0.500022	0.641717	0.500015	0.693745	0.69378	0.5	0.5	0.5	0.499961	0.499961	0.499961	0.806224	0.806224	0.806224	0.499982	0.499982	0.500029	0.500029	0.500037	0.500037	0.500037	0.500037	0.69367	0.69367	0.69367	0.543771	0.599965	0.587964	0.767097	0.570051	0.608217
Rhodobacter	0.531611	0.503382	0.549047	0.54697	0.559381	0.606089	0.611901	0.538216	0.5	0.544501	0.549597	0.5	0.559657	0.681483	0.629004	0.499975	0.592801	0.5	0.5	0.49997	0.5	0.781212	0.5	0.5	0.5	0.5	0.499961	0.499961	0.499961	0.5	0.5	0.5	0.499982	0.499982	0.999971	0.999971	0.5	0.5	0.5	0.5	0.499894	0.499894	0.499894	0.526523	0.55344	0.547972	0.609773	0.550418	0.780889
Roseomonas	0.559479	0.505696	0.600112	0.553996	0.807184	0.632166	0.611908	0.613366	0.538908	0.544523	0.598361	0.652043	0.735617	0.681491	0.692409	0.499975	0.775297	0.747852	0.500022	0.747773	0.706511	0.752107	0.747807	0.5	0.5	0.5	0.499961	0.499961	0.499961	0.50006	0.50006	0.50006	0.499982	0.499982	0.752166	0.752166	0.747862	0.747862	0.747862	0.747862	0.499894	0.499894	0.499894	0.54114	0.631469	0.624216	0.628272	0.655741	0.788954
Microvirga	0.63602	0.544237	0.603327	0.620856	0.576907	0.561822	0.543024	0.529687	0.775118	0.534577	0.634362	0.499957	0.592738	0.663875	0.55013	0.570282	0.572158	0.499957	0.499957	0.641704	0.499957	0.701235	0.701235	0.499957	0.499957	0.499957	0.499957	0.499957	0.499957	0.499957	0.499957	0.499957	0.499957	0.499957	0.499957	0.499957	0.499957	0.499957	0.499957	0.499957	0.701171	0.701171	0.701171	0.568757	0.563966	0.575508	0.70181	0.535793	0.598964
Prosthecomicrobium	0.570425	0.512913	0.568803	0.591706	0.559381	0.606102	0.611908	0.53822	0.500007	0.625771	0.549617	0.500009	0.559659	0.736692	0.629023	0.499975	0.592801	0.500049	0.644861	0.49997	0.500015	0.761367	0.500004	0.5	0.5	0.5	0.499961	0.499961	0.499961	0.500051	0.500051	0.500051	0.499982	0.499982	0.761425	0.761425	0.500051	0.500051	0.500051	0.500051	0.499894	0.499894	0.499894	0.627951	0.576659	0.567014	0.618361	0.556171	0.77507
Tepidimonas	0.602222	0.611386	0.547965	0.521809	0.5	0.543575	0.622567	0.5	0.5	0.646245	0.581495	0.5	0.5	0.59939	0.605975	0.499975	0.652492	0.5	0.5	0.49997	0.5	0.49997	0.5	1	1	1	0.499961	0.499961	0.499961	0.5	0.5	0.5	0.499982	0.499982	0.5	0.5	0.5	0.5	0.5	0.5	0.499894	0.499894	0.499894	0.561354	0.520523	0.522103	0.523188	0.510354	0.536919
Bosea	0.507669	0.614146	0.559941	0.554146	0.499961	0.611075	0.552058	0.553344	0.499961	0.499961	0.569241	0.571963	0.499961	0.499961	0.499961	0.626236	0.499961	0.499961	0.499961	0.499961	0.79345	0.499961	0.499961	0.499961	0.499961	0.499961	1	1	1	0.499961	0.499961	0.499961	0.499961	0.499961	0.499961	0.499961	0.499961	0.499961	0.499961	0.499961	0.499894	0.499894	0.499894	0.543498	0.603239	0.626405	0.504341	0.714117	0.505192
Sandarakinorhabdus	0.507669	0.614146	0.559941	0.554146	0.499961	0.611075	0.552058	0.553344	0.499961	0.499961	0.569241	0.571963	0.499961	0.499961	0.499961	0.626236	0.499961	0.499961	0.499961	0.499961	0.79345	0.499961	0.499961	0.499961	0.499961	0.499961	1	1	1	0.499961	0.499961	0.499961	0.499961	0.499961	0.499961	0.499961	0.499961	0.499961	0.499961	0.499961	0.499894	0.499894	0.499894	0.543498	0.603239	0.626405	0.504341	0.714117	0.505192
Helicobacter	0.536096	0.605975	0.558168	0.532647	0.5	0.532611	0.637614	0.54698	0.597367	0.554724	0.560986	0.500009	0.500001	0.500008	0.579298	0.499975	0.49999	0.692364	0.500022	0.49997	0.500015	0.49997	0.500004	0.5	0.5	0.5	0.499961	0.499961	0.499961	1	1	1	0.499982	0.499982	0.500029	0.500029	0.50009	0.50009	0.50009	0.50009	0.499894	0.499894	0.499894	0.517913	0.547609	0.533874	0.619563	0.543917	0.509211
Nitrincola	0.536096	0.605975	0.558168	0.532647	0.5	0.532611	0.637614	0.54698	0.597367	0.554724	0.560986	0.500009	0.500001	0.500008	0.579298	0.499975	0.49999	0.692364	0.500022	0.49997	0.500015	0.49997	0.500004	0.5	0.5	0.5	0.499961	0.499961	0.499961	1	1	1	0.499982	0.499982	0.500029	0.500029	0.50009	0.50009	0.50009	0.50009	0.499894	0.499894	0.499894	0.517913	0.547609	0.533874	0.619563	0.543917	0.509211
Novosphingobium	0.536096	0.605975	0.558168	0.532647	0.5	0.532611	0.637614	0.54698	0.597367	0.554724	0.560986	0.500009	0.500001	0.500008	0.579298	0.499975	0.49999	0.692364	0.500022	0.49997	0.500015	0.49997	0.500004	0.5	0.5	0.5	0.499961	0.499961	0.499961	1	1	1	0.499982	0.499982	0.500029	0.500029	0.50009	0.50009	0.50009	0.50009	0.499894	0.499894	0.499894	0.517913	0.547609	0.533874	0.619563	0.543917	0.509211
Pseudorhodoferax	0.536096	0.605975	0.558168	0.532647	0.5	0.532611	0.637614	0.54698	0.597367	0.554724	0.560986	0.500009	0.500001	0.500008	0.579298	0.499975	0.49999	0.692364	0.500022	0.49997	0.500015	0.49997	0.500004	0.5	0.5	0.5	0.499961	0.499961	0.499961	1	1	1	0.499982	0.499982	0.500029	0.500029	0.50009	0.50009	0.50009	0.50009	0.499894	0.499894	0.499894	0.517913	0.547609	0.533874	0.619563	0.543917	0.509211
Ralstonia	0.536096	0.605975	0.558168	0.532647	0.5	0.532611	0.637614	0.54698	0.597367	0.554724	0.560986	0.500009	0.500001	0.500008	0.579298	0.499975	0.49999	0.692364	0.500022	0.49997	0.500015	0.49997	0.500004	0.5	0.5	0.5	0.499961	0.499961	0.499961	1	1	1	0.499982	0.499982	0.500029	0.500029	0.50009	0.50009	0.50009	0.50009	0.499894	0.499894	0.499894	0.517913	0.547609	0.533874	0.619563	0.543917	0.509211
Sphingosinicella	0.542724	0.514092	0.522225	0.595493	0.499999	0.499999	0.543066	0.499999	0.682823	0.499999	0.55727	0.499999	0.499999	0.569846	0.499999	0.499975	0.49999	0.499999	0.499999	0.49997	0.499999	0.49997	0.499999	0.499999	0.499999	0.499999	0.499961	0.499961	0.499961	0.499999	0.499999	0.499999	0.499982	0.499982	0.499999	0.499999	0.499999	0.499999	0.499999	0.499999	0.499894	0.499894	0.499894	0.542941	0.511652	0.521459	0.554317	0.509701	0.499999
Wohlfahrtiimonas	0.542724	0.514092	0.522225	0.595493	0.499999	0.499999	0.543066	0.499999	0.682823	0.499999	0.55727	0.499999	0.499999	0.569846	0.499999	0.499975	0.49999	0.499999	0.499999	0.49997	0.499999	0.49997	0.499999	0.499999	0.499999	0.499999	0.499961	0.499961	0.499961	0.499999	0.499999	0.499999	0.499982	0.499982	0.499999	0.499999	0.499999	0.499999	0.499999	0.499999	0.499894	0.499894	0.499894	0.542941	0.511652	0.521459	0.554317	0.509701	0.499999
Marinobacterium	0.584882	0.577142	0.562392	0.606215	0.610698	0.618665	0.499982	0.756528	0.588553	0.599562	0.555477	0.730668	0.566734	0.499982	0.572146	0.8034	0.499982	0.499982	0.855121	0.49997	0.499982	0.49997	0.499982	0.499982	0.499982	0.499982	0.499961	0.499961	0.499961	0.499982	0.499982	0.499982	1	1	0.499982	0.499982	0.499982	0.499982	0.499982	0.499982	0.499894	0.499894	0.499894	0.604275	0.583781	0.561471	0.501737	0.530534	0.508362
Nitrosomonas	0.584882	0.577142	0.562392	0.606215	0.610698	0.618665	0.499982	0.756528	0.588553	0.599562	0.555477	0.730668	0.566734	0.499982	0.572146	0.8034	0.499982	0.499982	0.855121	0.49997	0.499982	0.49997	0.499982	0.499982	0.499982	0.499982	0.499961	0.499961	0.499961	0.499982	0.499982	0.499982	1	1	0.499982	0.499982	0.499982	0.499982	0.499982	0.499982	0.499894	0.499894	0.499894	0.604275	0.583781	0.561471	0.501737	0.530534	0.508362
Oceanimonas	0.584882	0.577142	0.562392	0.606215	0.610698	0.618665	0.499982	0.756528	0.588553	0.599562	0.555477	0.730668	0.566734	0.499982	0.572146	0.8034	0.499982	0.499982	0.855121	0.49997	0.499982	0.49997	0.499982	0.499982	0.499982	0.499982	0.499961	0.499961	0.499961	0.499982	0.499982	0.499982	1	1	0.499982	0.499982	0.499982	0.499982	0.499982	0.499982	0.499894	0.499894	0.499894	0.604275	0.583781	0.561471	0.501737	0.530534	0.508362
Pseudochrobactrum	0.531611	0.503382	0.549047	0.54697	0.559381	0.606102	0.611908	0.53822	0.500007	0.544523	0.549617	0.500009	0.559659	0.681491	0.629023	0.499975	0.592801	0.500029	0.500022	0.49997	0.500015	0.781212	0.500004	0.5	0.5	0.5	0.499961	0.499961	0.499961	0.500029	0.500029	0.500029	0.499982	0.499982	1	1	0.500029	0.500029	0.500029	0.500029	0.499894	0.499894	0.499894	0.526523	0.55344	0.547996	0.609773	0.550418	0.780889
Syntrophobacter	0.531611	0.503382	0.549047	0.54697	0.559381	0.606102	0.611908	0.53822	0.500007	0.544523	0.549617	0.500009	0.559659	0.681491	0.629023	0.499975	0.592801	0.500029	0.500022	0.49997	0.500015	0.781212	0.500004	0.5	0.5	0.5	0.499961	0.499961	0.499961	0.500029	0.500029	0.500029	0.499982	0.499982	1	1	0.500029	0.500029	0.500029	0.500029	0.499894	0.499894	0.499894	0.526523	0.55344	0.547996	0.609773	0.550418	0.780889
Castellaniella	0.527869	0.502313	0.551024	0.507026	0.752955	0.526076	0.500006	0.57515	0.538908	0.500022	0.548764	0.652043	0.67596	0.500008	0.563405	0.499975	0.682487	0.807685	0.500022	0.858253	0.706511	0.49997	0.77909	0.5	0.5	0.5	0.499961	0.499961	0.499961	0.50009	0.50009	0.50009	0.499982	0.499982	0.500029	0.500029	1	1	1	1	0.499894	0.499894	0.499894	0.514617	0.578029	0.576244	0.518499	0.605323	0.536817
Devosia	0.527869	0.502313	0.551024	0.507026	0.752955	0.526076	0.500006	0.57515	0.538908	0.500022	0.548764	0.652043	0.67596	0.500008	0.563405	0.499975	0.682487	0.807685	0.500022	0.858253	0.706511	0.49997	0.77909	0.5	0.5	0.5	0.499961	0.499961	0.499961	0.50009	0.50009	0.50009	0.499982	0.499982	0.500029	0.500029	1	1	1	1	0.499894	0.499894	0.499894	0.514617	0.578029	0.576244	0.518499	0.605323	0.536817
Escherichia/Shigella	0.527869	0.502313	0.551024	0.507026	0.752955	0.526076	0.500006	0.57515	0.538908	0.500022	0.548764	0.652043	0.67596	0.500008	0.563405	0.499975	0.682487	0.807685	0.500022	0.858253	0.706511	0.49997	0.77909	0.5	0.5	0.5	0.499961	0.499961	0.499961	0.50009	0.50009	0.50009	0.499982	0.499982	0.500029	0.500029	1	1	1	1	0.499894	0.499894	0.499894	0.514617	0.578029	0.576244	0.518499	0.605323	0.536817
Ferribacterium	0.527869	0.502313	0.551024	0.507026	0.752955	0.526076	0.500006	0.57515	0.538908	0.500022	0.548764	0.652043	0.67596	0.500008	0.563405	0.499975	0.682487	0.807685	0.500022	0.858253	0.706511	0.49997	0.77909	0.5	0.5	0.5	0.499961	0.499961	0.499961	0.50009	0.50009	0.50009	0.499982	0.499982	0.500029	0.500029	1	1	1	1	0.499894	0.499894	0.499894	0.514617	0.578029	0.576244	0.518499	0.605323	0.536817
Gallibacterium	0.527869	0.502313	0.551024	0.507026	0.752955	0.526076	0.500006	0.57515	0.538908	0.500022	0.548764	0.652043	0.67596	0.500008	0.563405	0.499975	0.682487	0.807685	0.500022	0.858253	0.706511	0.49997	0.77909	0.5	0.5	0.5	0.499961	0.499961	0.499961	0.50009	0.50009	0.50009	0.499982	0.499982	0.500029	0.500029	1	1	1	1	0.499894	0.499894	0.499894	0.514617	0.578029	0.576244	0.518499	0.605323	0.536817
Pseudoalteromonas	0.527869	0.502313	0.551024	0.507026	0.752955	0.526076	0.500006	0.57515	0.538908	0.500022	0.548764	0.652043	0.67596	0.500008	0.563405	0.499975	0.682487	0.807685	0.500022	0.858253	0.706511	0.49997	0.77909	0.5	0.5	0.5	0.499961	0.499961	0.499961	0.50009	0.50009	0.50009	0.499982	0.499982	0.500029	0.500029	1	1	1	1	0.499894	0.499894	0.499894	0.514617	0.578029	0.576244	0.518499	0.605323	0.536817
Thermomonas	0.527869	0.502313	0.551024	0.507026	0.752955	0.526076	0.500006	0.57515	0.538908	0.500022	0.548764	0.652043	0.67596	0.500008	0.563405	0.499975	0.682487	0.807685	0.500022	0.858253	0.706511	0.49997	0.77909	0.5	0.5	0.5	0.499961	0.499961	0.499961	0.50009	0.50009	0.50009	0.499982	0.499982	0.500029	0.500029	1	1	1	1	0.499894	0.499894	0.499894	0.514617	0.578029	0.576244	0.518499	0.605323	0.536817
Halomonas	0.538815	0.509531	0.519716	0.544737	0.5	0.500013	0.500006	0.500004	0.500007	0.58127	0.50002	0.500009	0.500001	0.555209	0.500019	0.499975	0.49999	0.500049	0.644861	0.49997	0.500015	0.49997	0.500004	0.5	0.5	0.5	0.499961	0.499961	0.499961	0.500073	0.500073	0.500073	0.499982	0.499982	0.500029	0.500029	0.500073	0.500073	0.500073	0.500073	0.499894	0.499894	0.499894	0.601429	0.523219	0.519042	0.508588	0.505753	0.513674
Lysobacter	0.534719	0.531788	0.548094	0.565495	0.5	0.500013	0.532761	0.500004	0.500007	0.539104	0.50002	0.545278	0.604852	0.500008	0.500019	0.499975	0.49999	0.500049	0.500022	0.49997	0.500015	0.49997	0.500004	0.5	0.5	0.5	0.499961	0.499961	0.499961	0.500129	0.500129	0.500129	0.499982	0.499982	0.500029	0.500029	0.50009	0.50009	0.50009	0.50009	0.499894	0.499894	0.499894	0.561536	0.526095	0.537354	0.512401	0.503692	0.509872
Methylophilus	0.534719	0.531788	0.548094	0.565495	0.5	0.500013	0.532761	0.500004	0.500007	0.539104	0.50002	0.545278	0.604852	0.500008	0.500019	0.499975	0.49999	0.500049	0.500022	0.49997	0.500015	0.49997	0.500004	0.5	0.5	0.5	0.499961	0.499961	0.499961	0.500129	0.500129	0.500129	0.499982	0.499982	0.500029	0.500029	0.50009	0.50009	0.50009	0.50009	0.499894	0.499894	0.499894	0.561536	0.526095	0.537354	0.512401	0.503692	0.509872
Rhodopila	0.534719	0.531788	0.548094	0.565495	0.5	0.500013	0.532761	0.500004	0.500007	0.539104	0.50002	0.545278	0.604852	0.500008	0.500019	0.499975	0.49999	0.500049	0.500022	0.49997	0.500015	0.49997	0.500004	0.5	0.5	0.5	0.499961	0.499961	0.499961	0.500129	0.500129	0.500129	0.499982	0.499982	0.500029	0.500029	0.50009	0.50009	0.50009	0.50009	0.499894	0.499894	0.499894	0.561536	0.526095	0.537354	0.512401	0.503692	0.509872
Thauera	0.534719	0.531788	0.548094	0.565495	0.5	0.500013	0.532761	0.500004	0.500007	0.539104	0.50002	0.545278	0.604852	0.500008	0.500019	0.499975	0.49999	0.500049	0.500022	0.49997	0.500015	0.49997	0.500004	0.5	0.5	0.5	0.499961	0.499961	0.499961	0.500129	0.500129	0.500129	0.499982	0.499982	0.500029	0.500029	0.50009	0.50009	0.50009	0.50009	0.499894	0.499894	0.499894	0.561536	0.526095	0.537354	0.512401	0.503692	0.509872
Desulfuromonas	0.593232	0.530081	0.580998	0.525299	0.576843	0.561759	0.499894	0.529624	0.592231	0.534513	0.577028	0.499894	0.592674	0.593965	0.550067	0.570219	0.572095	0.499894	0.499894	0.641641	0.499894	0.718682	0.720804	0.499894	0.499894	0.499894	0.499894	0.499894	0.499894	0.499894	0.499894	0.499894	0.499894	0.499894	0.499894	0.499894	0.499894	0.499894	0.499894	0.499894	1	1	1	0.525752	0.552251	0.553985	0.647429	0.526028	0.598901
Inhella	0.593232	0.530081	0.580998	0.525299	0.576843	0.561759	0.499894	0.529624	0.592231	0.534513	0.577028	0.499894	0.592674	0.593965	0.550067	0.570219	0.572095	0.499894	0.499894	0.641641	0.499894	0.718682	0.720804	0.499894	0.499894	0.499894	0.499894	0.499894	0.499894	0.499894	0.499894	0.499894	0.499894	0.499894	0.499894	0.499894	0.499894	0.499894	0.499894	0.499894	1	1	1	0.525752	0.552251	0.553985	0.647429	0.526028	0.598901
Thalassolituus	0.593232	0.530081	0.580998	0.525299	0.576843	0.561759	0.499894	0.529624	0.592231	0.534513	0.577028	0.499894	0.592674	0.593965	0.550067	0.570219	0.572095	0.499894	0.499894	0.641641	0.499894	0.718682	0.720804	0.499894	0.499894	0.499894	0.499894	0.499894	0.499894	0.499894	0.499894	0.499894	0.499894	0.499894	0.499894	0.499894	0.499894	0.499894	0.499894	0.499894	1	1	1	0.525752	0.552251	0.553985	0.647429	0.526028	0.598901
Other18	0.796563	0.728073	0.822182	0.77453	0.813522	0.835844	0.677358	0.871207	0.72715	0.769906	0.8029	0.794109	0.778243	0.664489	0.825274	0.731456	0.747277	0.640107	0.679063	0.643396	0.608854	0.609084	0.64343	0.539354	0.539354	0.539354	0.509981	0.509981	0.509981	0.541366	0.541366	0.541366	0.676837	0.676837	0.564536	0.564536	0.59891	0.59891	0.59891	0.59891	0.5445	0.5445	0.5445	0.762997	0.853899	0.820704	0.722594	0.783115	0.716264
Opitutus	0.730907	0.712551	0.786036	0.794944	0.698001	0.782869	0.693303	0.928103	0.732423	0.697732	0.809234	0.835449	0.654038	0.594861	0.71358	0.807726	0.587275	0.597396	0.74628	0.543234	0.60477	0.543991	0.543268	0.5	0.5	0.5	0.561452	0.561452	0.561452	0.554131	0.554131	0.554131	0.746243	0.746243	0.544041	0.544041	0.543284	0.543284	0.543284	0.543284	0.499894	0.499894	0.499894	0.749823	0.791836	0.765594	0.673599	0.732946	0.603659
Luteolibacter	0.644379	0.582855	0.662545	0.660229	0.828516	0.750848	0.611908	0.793724	0.627479	0.644102	0.653855	0.832402	0.78483	0.661199	0.764573	0.680334	0.75122	0.658451	0.68038	0.65839	0.658435	0.661161	0.658424	0.5	0.5	0.5	0.499961	0.499961	0.499961	0.500031	0.500031	0.500031	0.680341	0.680341	0.66122	0.66122	0.658451	0.658451	0.658451	0.658451	0.499894	0.499894	0.499894	0.645432	0.715268	0.685704	0.630027	0.686292	0.706387
Pelagicoccus	0.695525	0.641539	0.629069	0.54718	0.576915	0.605406	0.622533	0.529696	0.592303	0.680831	0.658595	0.499966	0.592746	0.693427	0.656114	0.570291	0.724669	0.499966	0.499966	0.641713	0.499966	0.660635	0.660635	0.839331	0.839331	0.839331	0.499961	0.499961	0.499961	0.499966	0.499966	0.499966	0.499966	0.499966	0.499966	0.499966	0.499966	0.499966	0.499966	0.499966	0.660564	0.660564	0.660564	0.587178	0.572845	0.57616	0.670689	0.536454	0.635892
Akkermansia	0.563964	0.608289	0.609232	0.539673	0.722101	0.558675	0.637614	0.622126	0.636268	0.554724	0.60973	0.652043	0.67596	0.500008	0.642684	0.499975	0.682487	0.914465	0.500022	0.722071	0.706511	0.49997	0.722105	0.5	0.5	0.5	0.499961	0.499961	0.499961	0.777899	0.777899	0.777899	0.499982	0.499982	0.500029	0.500029	0.722191	0.722191	0.722191	0.722191	0.499894	0.499894	0.499894	0.53253	0.625638	0.610093	0.638062	0.649239	0.546028
Alterococcus	0.584882	0.577142	0.562392	0.606215	0.610698	0.618665	0.499982	0.756528	0.588553	0.599562	0.555477	0.730668	0.566734	0.499982	0.572146	0.8034	0.499982	0.499982	0.855121	0.49997	0.499982	0.49997	0.499982	0.499982	0.499982	0.499982	0.499961	0.499961	0.499961	0.499982	0.499982	0.499982	1	1	0.499982	0.499982	0.499982	0.499982	0.499982	0.499982	0.499894	0.499894	0.499894	0.604275	0.583781	0.561471	0.501737	0.530534	0.508362
Leptotrichia	0.797109	0.726099	0.872718	0.848754	0.724813	0.79178	0.732547	0.76412	0.681513	0.754603	0.805107	0.713434	0.807891	0.720977	0.778724	0.640593	0.719871	0.603249	0.594567	0.622809	0.625571	0.630881	0.622839	0.513776	0.513776	0.513776	0.550339	0.550339	0.550339	0.528056	0.528056	0.528056	0.542576	0.542576	0.583266	0.583266	0.575193	0.575193	0.575193	0.575193	0.54754	0.54754	0.54754	0.822643	0.87205	0.883424	0.742683	0.790232	0.727873
Other10	0.735939	0.682778	0.791561	0.782103	0.805901	0.685429	0.645136	0.721684	0.621291	0.715222	0.72135	0.769163	0.834114	0.646871	0.682206	0.600695	0.760926	0.717837	0.588634	0.73767	0.746967	0.565602	0.73767	0.512753	0.512753	0.512753	0.540471	0.540471	0.540471	0.508926	0.508926	0.508926	0.531314	0.531314	0.536767	0.536767	0.708836	0.708836	0.708836	0.708836	0.528729	0.528729	0.528729	0.792411	0.798361	0.805174	0.646294	0.777823	0.661404
Streptobacillus	0.527869	0.502313	0.551024	0.507026	0.752955	0.526063	0.5	0.575146	0.538901	0.5	0.548744	0.652034	0.675959	0.5	0.563386	0.499975	0.682487	0.807636	0.5	0.858253	0.706496	0.49997	0.779086	0.5	0.5	0.5	0.499961	0.499961	0.499961	0.5	0.5	0.5	0.499982	0.499982	0.5	0.5	0.99991	0.99991	0.99991	0.99991	0.499894	0.499894	0.499894	0.514617	0.578029	0.57622	0.518499	0.605323	0.536817
Sneathia	0.538815	0.509531	0.519716	0.544737	0.5	0.5	0.5	0.5	0.5	0.581248	0.5	0.5	0.5	0.555201	0.5	0.499975	0.49999	0.5	0.64484	0.49997	0.5	0.49997	0.5	0.5	0.5	0.5	0.499961	0.499961	0.499961	0.5	0.5	0.5	0.499982	0.499982	0.5	0.5	0.5	0.5	0.5	0.5	0.499894	0.499894	0.499894	0.601429	0.523219	0.519018	0.508588	0.505753	0.513674
Fusobacterium	0.542724	0.514092	0.522225	0.595493	0.499999	0.499999	0.543066	0.499999	0.682823	0.499999	0.55727	0.499999	0.499999	0.569846	0.499999	0.499975	0.49999	0.499999	0.499999	0.49997	0.499999	0.49997	0.499999	0.499999	0.499999	0.499999	0.499961	0.499961	0.499961	0.499999	0.499999	0.499999	0.499982	0.499982	0.499999	0.499999	0.499999	0.499999	0.499999	0.499999	0.499894	0.499894	0.499894	0.542941	0.511652	0.521459	0.554317	0.509701	0.499999
Other1	0.782685	0.702002	0.80382	0.773791	0.850192	0.861367	0.684305	0.813874	0.720469	0.746389	0.780122	0.777879	0.81591	0.692033	0.839351	0.692985	0.795508	0.657868	0.635599	0.680066	0.638457	0.653214	0.680096	0.522612	0.522612	0.522612	0.510639	0.510639	0.510639	0.530088	0.530088	0.530088	0.629998	0.629998	0.600928	0.600928	0.62778	0.62778	0.62778	0.62778	0.55221	0.55221	0.55221	0.748075	0.854455	0.826448	0.75616	0.782523	0.750483
Ktedonobacter	0.814681	0.723348	0.836257	0.77841	0.862183	0.834449	0.662848	0.824275	0.738943	0.776995	0.801238	0.789973	0.837761	0.670521	0.817017	0.705059	0.783938	0.668258	0.644993	0.692129	0.632204	0.622684	0.692159	0.53248	0.53248	0.53248	0.503413	0.503413	0.503413	0.539505	0.539505	0.539505	0.638209	0.638209	0.559308	0.559308	0.628753	0.628753	0.628753	0.628753	0.5633	0.5633	0.5633	0.760004	0.865973	0.834044	0.736841	0.783741	0.729693
Other4	0.574336	0.517476	0.571313	0.642463	0.559381	0.606089	0.654968	0.538216	0.682824	0.544501	0.606868	0.5	0.559657	0.75133	0.629004	0.499975	0.592801	0.5	0.5	0.49997	0.5	0.732032	0.5	0.5	0.5	0.5	0.499961	0.499961	0.499961	0.5	0.5	0.5	0.499982	0.499982	0.732062	0.732062	0.5	0.5	0.5	0.5	0.499894	0.499894	0.499894	0.569464	0.565093	0.569432	0.664091	0.56012	0.732062
Chlorobium	0.623714	0.58669	0.582148	0.650969	0.610716	0.618696	0.500006	0.756549	0.588577	0.680849	0.555514	0.730695	0.566753	0.555209	0.572183	0.775351	0.49999	0.500023	0.920236	0.49997	0.500015	0.49997	0.500004	0.5	0.5	0.5	0.499961	0.499961	0.499961	0.500023	0.500023	0.500023	0.775358	0.775358	0.500023	0.500023	0.500023	0.500023	0.500023	0.500023	0.499894	0.499894	0.499894	0.705721	0.607018	0.58053	0.510343	0.536304	0.522053
Other6	0.612768	0.579473	0.613457	0.613259	0.700744	0.644759	0.500006	0.831695	0.627479	0.599596	0.604255	0.820723	0.656781	0.500008	0.635566	0.8034	0.590019	0.590045	0.855155	0.589998	0.590044	0.49997	0.590033	0.5	0.5	0.5	0.499961	0.499961	0.499961	0.500016	0.500016	0.500016	0.909937	0.909937	0.500016	0.500016	0.590045	0.590045	0.590045	0.590045	0.499894	0.499894	0.499894	0.61891	0.661828	0.637725	0.520254	0.62058	0.545196
Other7	0.732149	0.689306	0.773798	0.729139	0.671339	0.727108	0.74747	0.703871	0.698458	0.742794	0.745968	0.618059	0.682713	0.773755	0.827158	0.555417	0.674672	0.649768	0.613859	0.574924	0.569956	0.687304	0.574953	0.506915	0.506915	0.506915	0.506681	0.506681	0.506681	0.58653	0.58653	0.58653	0.536987	0.536987	0.675615	0.675615	0.563236	0.563236	0.563236	0.563236	0.511611	0.511611	0.511611	0.733667	0.772613	0.758993	0.783561	0.732623	0.777434
Fibrobacter	0.536096	0.605975	0.558168	0.532647	0.5	0.532598	0.637607	0.546976	0.59736	0.554702	0.560966	0.5	0.5	0.5	0.579279	0.499975	0.49999	0.692315	0.5	0.49997	0.5	0.49997	0.5	0.5	0.5	0.5	0.499961	0.499961	0.499961	0.999871	0.999871	0.999871	0.499982	0.499982	0.5	0.5	0.5	0.5	0.5	0.5	0.499894	0.499894	0.499894	0.517913	0.547609	0.53385	0.619563	0.543917	0.509211
Gemmatimonas	0.77757	0.713575	0.78865	0.758356	0.855397	0.793365	0.63577	0.828261	0.696218	0.769067	0.759641	0.819846	0.824458	0.631784	0.785247	0.687419	0.789324	0.700404	0.661552	0.702648	0.670021	0.57463	0.702679	0.544653	0.544653	0.544653	0.499961	0.499961	0.499961	0.530383	0.530383	0.530383	0.654768	0.654768	0.542003	0.542003	0.670021	0.670021	0.670021	0.670021	0.532552	0.532552	0.532552	0.759353	0.812892	0.790353	0.673358	0.759898	0.682625
Victivallis	0.63009	0.613699	0.59903	0.528835	0.752955	0.569639	0.622567	0.575146	0.538901	0.646245	0.630239	0.652034	0.675959	0.59939	0.669361	0.499975	0.834989	0.772384	0.5	0.772354	0.706496	0.49997	0.772384	0.727616	0.727616	0.727616	0.499961	0.499961	0.499961	0.5	0.5	0.5	0.499982	0.499982	0.5	0.5	0.772384	0.772384	0.772384	0.772384	0.499894	0.499894	0.499894	0.575971	0.598552	0.598323	0.541687	0.615677	0.573736
Other11	0.791589	0.720492	0.8159	0.78322	0.762782	0.790545	0.645431	0.909321	0.73118	0.773746	0.774972	0.809941	0.739692	0.637753	0.787565	0.785325	0.671571	0.602201	0.750014	0.604526	0.558383	0.593655	0.604558	0.519514	0.519514	0.519514	0.499961	0.499961	0.499961	0.54382	0.54382	0.54382	0.739157	0.739157	0.547512	0.547512	0.558383	0.558383	0.558383	0.558383	0.546069	0.546069	0.546069	0.754142	0.842562	0.812346	0.711975	0.735896	0.688318
Other12	0.584882	0.577142	0.562392	0.606215	0.610698	0.618665	0.499982	0.756528	0.588553	0.599562	0.555477	0.730668	0.566734	0.499982	0.572146	0.8034	0.499982	0.499982	0.855121	0.49997	0.499982	0.49997	0.499982	0.499982	0.499982	0.499982	0.499961	0.499961	0.499961	0.499982	0.499982	0.499982	1	1	0.499982	0.499982	0.499982	0.499982	0.499982	0.499982	0.499894	0.499894	0.499894	0.604275	0.583781	0.561471	0.501737	0.530534	0.508362
Other13	0.855143	0.804771	0.918957	0.868411	0.708609	0.77823	0.757025	0.784563	0.761496	0.793439	0.861898	0.719457	0.770285	0.68936	0.811283	0.655368	0.677359	0.64077	0.60086	0.613163	0.612441	0.580837	0.613193	0.530507	0.530507	0.530507	0.546408	0.546408	0.546408	0.574775	0.574775	0.574775	0.56173	0.56173	0.533668	0.533668	0.565994	0.565994	0.565994	0.565994	0.547093	0.547093	0.547093	0.860223	0.884154	0.888559	0.763327	0.776212	0.694559
Other16	0.841088	0.794678	0.852567	0.850994	0.690791	0.799	0.702441	0.780836	0.723052	0.871688	0.781438	0.725159	0.691675	0.69071	0.747214	0.729855	0.619199	0.561925	0.729209	0.556227	0.531855	0.576701	0.556257	0.539133	0.539133	0.539133	0.528472	0.528472	0.528472	0.558581	0.558581	0.558581	0.648439	0.648439	0.523819	0.523819	0.503344	0.503344	0.503344	0.503344	0.552807	0.552807	0.552807	0.888112	0.820927	0.80202	0.708612	0.685776	0.663362
Pyramidobacter	0.773051	0.689702	0.837259	0.834651	0.69502	0.724438	0.667044	0.716381	0.824208	0.680405	0.80439	0.69496	0.740858	0.693622	0.684351	0.659225	0.65124	0.551283	0.567578	0.612095	0.605921	0.599937	0.612125	0.5	0.5	0.5	0.554599	0.554599	0.554599	0.5	0.5	0.5	0.543752	0.543752	0.539126	0.539126	0.551283	0.551283	0.551283	0.551283	0.560736	0.560736	0.560736	0.766892	0.802139	0.820715	0.699909	0.720878	0.673941
Mycoplasma	0.778679	0.873705	0.763518	0.723133	0.588418	0.699122	0.830985	0.669925	0.687053	0.787667	0.756654	0.644508	0.617615	0.623559	0.772069	0.614684	0.622978	0.692314	0.573765	0.506381	0.53453	0.514623	0.50641	0.608334	0.608334	0.608334	0.534492	0.534492	0.534492	0.722987	0.722987	0.722987	0.573749	0.573749	0.508241	0.508241	0.499999	0.499999	0.499999	0.499999	0.506305	0.506305	0.506305	0.747944	0.726692	0.712353	0.685455	0.647214	0.584265
Other17	0.785305	0.647585	0.783464	0.780289	0.662993	0.700494	0.687787	0.617146	0.699187	0.683314	0.751777	0.578248	0.783952	0.762602	0.682486	0.591794	0.673105	0.527706	0.530314	0.637751	0.517801	0.697119	0.637781	0.518576	0.518576	0.518576	0.506277	0.506277	0.506277	0.516221	0.516221	0.516221	0.515161	0.515161	0.570853	0.570853	0.511485	0.511485	0.511485	0.511485	0.62619	0.62619	0.62619	0.73977	0.726456	0.743765	0.824874	0.655253	0.746288
Other19	0.507669	0.614146	0.559941	0.554146	0.499961	0.611075	0.552058	0.553344	0.499961	0.499961	0.569241	0.571963	0.499961	0.499961	0.499961	0.626236	0.499961	0.499961	0.499961	0.499961	0.79345	0.499961	0.499961	0.499961	0.499961	0.499961	1	1	1	0.499961	0.499961	0.499961	0.499961	0.499961	0.499961	0.499961	0.499961	0.499961	0.499961	0.499961	0.499894	0.499894	0.499894	0.543498	0.603239	0.626405	0.504341	0.714117	0.505192
Leptospirillum	0.692563	0.723836	0.745534	0.69284	0.773885	0.817715	0.552088	0.865626	0.699559	0.63419	0.745605	0.870453	0.729921	0.572087	0.685714	0.903952	0.663168	0.591074	0.707368	0.663148	0.720527	0.572066	0.663169	0.499991	0.499991	0.499991	0.629415	0.629415	0.629415	0.499991	0.499991	0.499991	0.707359	0.707359	0.499991	0.499991	0.591074	0.591074	0.591074	0.591074	0.57199	0.57199	0.57199	0.688296	0.817453	0.818234	0.596721	0.777213	0.622515
Nitrospira	0.663931	0.546593	0.654394	0.627925	0.745499	0.587929	0.543068	0.604877	0.814064	0.534621	0.68315	0.652036	0.761331	0.663919	0.61356	0.570301	0.740741	0.668551	0.500001	0.801935	0.668551	0.633385	0.801966	0.5	0.5	0.5	0.499961	0.499961	0.499961	0.500001	0.500001	0.500001	0.499982	0.499982	0.500001	0.500001	0.668551	0.668551	0.668551	0.668551	0.633309	0.633309	0.633309	0.583417	0.642038	0.651772	0.706232	0.641159	0.635823
Treponema	0.835451	0.857347	0.847297	0.785913	0.619812	0.743377	0.870409	0.684242	0.737942	0.778078	0.856527	0.622201	0.66057	0.727015	0.773091	0.636225	0.674108	0.655646	0.540086	0.5645	0.552254	0.58573	0.56453	0.583496	0.583496	0.583496	0.547353	0.547353	0.547353	0.650784	0.650784	0.650784	0.529172	0.529172	0.526092	0.526092	0.504862	0.504862	0.504862	0.504862	0.559562	0.559562	0.559562	0.803401	0.776667	0.787266	0.807359	0.707087	0.671131
Leptospira	0.542724	0.514092	0.522225	0.595493	0.499999	0.499999	0.543066	0.499999	0.682823	0.499999	0.55727	0.499999	0.499999	0.569846	0.499999	0.499975	0.49999	0.499999	0.499999	0.49997	0.499999	0.49997	0.499999	0.499999	0.499999	0.499999	0.499961	0.499961	0.499961	0.499999	0.499999	0.499999	0.499982	0.499982	0.499999	0.499999	0.499999	0.499999	0.499999	0.499999	0.499894	0.499894	0.499894	0.542941	0.511652	0.521459	0.554317	0.509701	0.499999
Thermus	0.596743	0.652972	0.672172	0.622378	0.758503	0.689414	0.597568	0.673669	0.560954	0.55618	0.675248	0.724036	0.715788	0.555856	0.615624	0.638004	0.729413	0.723985	0.503943	0.730397	0.926656	0.539799	0.730427	0.507096	0.507096	0.507096	0.720121	0.720121	0.720121	0.505312	0.505312	0.505312	0.499982	0.499982	0.528075	0.528075	0.718673	0.718673	0.718673	0.718673	0.511648	0.511648	0.511648	0.617768	0.742473	0.76383	0.584046	0.880646	0.598228
Deinococcus	0.651104	0.693709	0.744009	0.690364	0.797342	0.780284	0.654448	0.707501	0.579658	0.628418	0.731918	0.748081	0.776372	0.638681	0.706493	0.667006	0.801549	0.697205	0.543663	0.713886	0.837274	0.59549	0.713916	0.523542	0.523542	0.523542	0.640031	0.640031	0.640031	0.5	0.5	0.5	0.524027	0.524027	0.578809	0.578809	0.697205	0.697205	0.697205	0.697205	0.516606	0.516606	0.516606	0.668593	0.815644	0.832513	0.651931	0.852673	0.683164
Truepera	0.704047	0.643675	0.723365	0.716449	0.872417	0.791837	0.628167	0.843698	0.688297	0.704906	0.71466	0.821551	0.825942	0.614492	0.78729	0.69306	0.793226	0.716	0.669516	0.702291	0.678753	0.614458	0.702325	0.5	0.5	0.5	0.499961	0.499961	0.499961	0.537252	0.537252	0.537252	0.669494	0.669494	0.59092	0.59092	0.678753	0.678753	0.678753	0.678753	0.523467	0.523467	0.523467	0.686918	0.776088	0.743107	0.671989	0.747113	0.668895
Meiothermus	0.620995	0.683135	0.620601	0.63888	0.610716	0.651294	0.637614	0.785207	0.685938	0.654303	0.61648	0.730695	0.566753	0.500008	0.651462	0.738202	0.49999	0.692364	0.738248	0.49997	0.500015	0.49997	0.500004	0.5	0.5	0.5	0.499961	0.499961	0.499961	0.761773	0.761773	0.761773	0.738209	0.738209	0.500029	0.500029	0.500059	0.500059	0.500059	0.500059	0.499894	0.499894	0.499894	0.622205	0.631408	0.595362	0.621317	0.574468	0.51759
Other5	0.706959	0.693212	0.747268	0.71825	0.797214	0.809918	0.695743	0.839424	0.737829	0.725267	0.741285	0.753204	0.753527	0.662893	0.870318	0.679085	0.719929	0.684475	0.65257	0.627118	0.600603	0.662893	0.627118	0.499969	0.499969	0.499969	0.499961	0.499961	0.499961	0.583842	0.583842	0.583842	0.65257	0.65257	0.636378	0.636378	0.600603	0.600603	0.600603	0.600603	0.526409	0.526409	0.526409	0.689172	0.789361	0.746014	0.740383	0.751624	0.717301
Anaerolinea	0.527869	0.502313	0.551024	0.507026	0.752955	0.526063	0.5	0.575146	0.538901	0.5	0.548744	0.652034	0.675959	0.5	0.563386	0.499975	0.682487	0.807636	0.5	0.858253	0.706496	0.49997	0.779086	0.5	0.5	0.5	0.499961	0.499961	0.499961	0.5	0.5	0.5	0.499982	0.499982	0.5	0.5	0.99991	0.99991	0.99991	0.99991	0.499894	0.499894	0.499894	0.514617	0.578029	0.57622	0.518499	0.605323	0.536817
Bellilinea	0.531611	0.503382	0.549047	0.54697	0.559381	0.606102	0.611908	0.53822	0.500007	0.544523	0.549617	0.500009	0.559659	0.681491	0.629023	0.499975	0.592801	0.500029	0.500022	0.49997	0.500015	0.781212	0.500004	0.5	0.5	0.5	0.499961	0.499961	0.499961	0.500029	0.500029	0.500029	0.499982	0.499982	1	1	0.500029	0.500029	0.500029	0.500029	0.499894	0.499894	0.499894	0.526523	0.55344	0.547996	0.609773	0.550418	0.780889
Sphaerobacter	0.527869	0.502313	0.551024	0.507026	0.752955	0.526076	0.500006	0.57515	0.538908	0.500022	0.548764	0.652043	0.67596	0.500008	0.563405	0.499975	0.682487	0.807685	0.500022	0.858253	0.706511	0.49997	0.77909	0.5	0.5	0.5	0.499961	0.499961	0.499961	0.50009	0.50009	0.50009	0.499982	0.499982	0.500029	0.500029	1	1	1	1	0.499894	0.499894	0.499894	0.514617	0.578029	0.576244	0.518499	0.605323	0.536817
Caldilinea	0.593232	0.530081	0.580998	0.525299	0.576843	0.561759	0.499894	0.529624	0.592231	0.534513	0.577028	0.499894	0.592674	0.593965	0.550067	0.570219	0.572095	0.499894	0.499894	0.641641	0.499894	0.718682	0.720804	0.499894	0.499894	0.499894	0.499894	0.499894	0.499894	0.499894	0.499894	0.499894	0.499894	0.499894	0.499894	0.499894	0.499894	0.499894	0.499894	0.499894	1	1	1	0.525752	0.552251	0.553985	0.647429	0.526028	0.598901
Actinomyces	0.858863	0.749888	0.922229	0.800467	0.726174	0.792239	0.777145	0.724474	0.7566	0.771869	0.865678	0.65482	0.789244	0.770069	0.828111	0.619864	0.754327	0.625933	0.555879	0.645265	0.579695	0.664342	0.645295	0.543085	0.543085	0.543085	0.519669	0.519669	0.519669	0.565945	0.565945	0.565945	0.529839	0.529839	0.579064	0.579064	0.559988	0.559988	0.559988	0.559988	0.585202	0.585202	0.585202	0.794605	0.844446	0.845375	0.835718	0.759521	0.784476
Rothia	0.854431	0.720143	0.8633	0.803781	0.714563	0.777329	0.773876	0.687756	0.723789	0.759185	0.855459	0.634979	0.780651	0.814379	0.826584	0.596323	0.797103	0.593787	0.538156	0.634656	0.569213	0.660671	0.634686	0.572725	0.572725	0.572725	0.505488	0.505488	0.505488	0.530101	0.530101	0.530101	0.520479	0.520479	0.589702	0.589702	0.563687	0.563687	0.563687	0.563687	0.570893	0.570893	0.570893	0.794425	0.801537	0.820426	0.813931	0.725863	0.780805
Bifidobacterium	0.662007	0.639495	0.665201	0.738501	0.510769	0.574103	0.655897	0.562469	0.737002	0.625057	0.64515	0.554609	0.61562	0.608973	0.582554	0.509564	0.535695	0.549915	0.507436	0.507299	0.508866	0.506725	0.507329	0.52541	0.52541	0.52541	0.505287	0.505287	0.505287	0.546375	0.546375	0.546375	0.500456	0.500456	0.502966	0.502966	0.503541	0.503541	0.503541	0.503541	0.503683	0.503683	0.503683	0.670857	0.627702	0.6378	0.658393	0.589512	0.567455
Other2	0.83524	0.816574	0.873157	0.835299	0.659654	0.797418	0.745465	0.714045	0.72356	0.746662	0.875227	0.70139	0.703756	0.738427	0.752118	0.682091	0.698442	0.572768	0.55542	0.601437	0.651945	0.574346	0.601471	0.571889	0.571889	0.571889	0.599705	0.599705	0.599705	0.520581	0.520581	0.520581	0.533074	0.533074	0.525121	0.525121	0.552212	0.552212	0.552212	0.552212	0.549175	0.549175	0.549175	0.830815	0.86053	0.879889	0.718061	0.783767	0.69448
Corynebacterium	0.831783	0.681488	0.859836	0.779845	0.765551	0.741235	0.682848	0.702178	0.704451	0.735504	0.786204	0.6809	0.849718	0.742344	0.760455	0.600459	0.771884	0.6344	0.557266	0.724552	0.611883	0.682192	0.724582	0.531108	0.531108	0.531108	0.506371	0.506371	0.506371	0.528928	0.528928	0.528928	0.523731	0.523731	0.563113	0.563113	0.605473	0.605473	0.605473	0.605473	0.619003	0.619003	0.619003	0.761766	0.824401	0.836356	0.800497	0.770462	0.776411
Olsenella	0.686218	0.663819	0.624917	0.689349	0.503577	0.54835	0.700559	0.504774	0.649955	0.691879	0.64354	0.546359	0.591703	0.673502	0.610749	0.502579	0.65498	0.501197	0.502867	0.501484	0.5	0.502458	0.501515	0.759168	0.759168	0.759168	0.499961	0.499961	0.499961	0.501197	0.501197	0.501197	0.501072	0.501072	0.500974	0.500974	0.5	0.5	0.5	0.5	0.501408	0.501408	0.501408	0.672383	0.564822	0.587446	0.596459	0.5303	0.553343
Atopobium	0.818828	0.760958	0.838393	0.783007	0.644871	0.719876	0.811733	0.63347	0.767177	0.739668	0.814525	0.563816	0.716591	0.790391	0.752295	0.582978	0.692362	0.617474	0.515752	0.623757	0.515875	0.681177	0.623787	0.551011	0.551011	0.551011	0.509967	0.509967	0.509967	0.611605	0.611605	0.611605	0.502654	0.502654	0.56329	0.56329	0.50587	0.50587	0.50587	0.50587	0.617811	0.617811	0.617811	0.751484	0.743303	0.748433	0.903312	0.668517	0.745152
Parascardovia	0.694226	0.672857	0.622056	0.669127	0.510406	0.570253	0.700777	0.526678	0.694354	0.684208	0.665444	0.527839	0.524384	0.687203	0.6224	0.512131	0.662898	0.509628	0.511169	0.505482	0.513862	0.506767	0.505512	0.729188	0.729188	0.729188	0.510214	0.510214	0.510214	0.506019	0.506019	0.506019	0.499982	0.499982	0.504895	0.504895	0.503609	0.503609	0.503609	0.503609	0.501797	0.501797	0.501797	0.65612	0.584	0.595388	0.619301	0.556179	0.579616
Arthrobacter	0.717368	0.760955	0.798809	0.749015	0.812798	0.776946	0.664977	0.761969	0.643408	0.679117	0.772515	0.800991	0.808087	0.583092	0.70919	0.673112	0.750024	0.734877	0.557374	0.724638	0.811575	0.555144	0.724669	0.512363	0.512363	0.512363	0.60504	0.60504	0.60504	0.52776	0.52776	0.52776	0.550489	0.550489	0.537624	0.537624	0.707118	0.707118	0.707118	0.707118	0.517446	0.517446	0.517446	0.725011	0.868758	0.869103	0.647885	0.852373	0.643914
Nocardioides	0.737685	0.774178	0.801743	0.723634	0.741694	0.834294	0.771796	0.739855	0.612014	0.715008	0.817589	0.756669	0.76251	0.688609	0.80691	0.64232	0.8258	0.666709	0.526176	0.656116	0.735947	0.611717	0.65615	0.576853	0.576853	0.576853	0.597946	0.597946	0.597946	0.528756	0.528756	0.528756	0.526149	0.526149	0.593564	0.593564	0.637963	0.637963	0.637963	0.637963	0.518087	0.518087	0.518087	0.728841	0.843621	0.837934	0.700717	0.840878	0.718177
Slackia	0.751202	0.7806	0.738936	0.768183	0.527733	0.638533	0.793984	0.609335	0.674579	0.767763	0.762091	0.607628	0.614868	0.669233	0.694681	0.562338	0.652492	0.56097	0.527733	0.49997	0.534623	0.49997	0.499996	0.703655	0.703655	0.703655	0.534588	0.534588	0.534588	0.56097	0.56097	0.56097	0.527719	0.527719	0.499996	0.499996	0.499996	0.499996	0.499996	0.499996	0.499894	0.499894	0.499894	0.746103	0.668238	0.677102	0.657012	0.630024	0.569609
Micrococcus	0.743694	0.793251	0.783616	0.693509	0.743275	0.805366	0.692266	0.743346	0.638101	0.703224	0.824132	0.750351	0.743276	0.648454	0.771513	0.694206	0.798343	0.681153	0.528442	0.689398	0.791882	0.564904	0.689432	0.583513	0.583513	0.583513	0.641928	0.641928	0.641928	0.531246	0.531246	0.531246	0.528417	0.528417	0.525421	0.525421	0.649915	0.649915	0.649915	0.649915	0.539416	0.539416	0.539416	0.717125	0.826435	0.849381	0.643993	0.868862	0.661491
Alloscardovia	0.665959	0.726892	0.62593	0.582098	0.5	0.576178	0.760178	0.54698	0.597364	0.728594	0.642465	0.500004	0.500001	0.627036	0.685258	0.499975	0.652492	0.692319	0.527646	0.49997	0.500004	0.49997	0.500004	0.748847	0.748847	0.748847	0.499961	0.499961	0.499961	0.723511	0.723511	0.723511	0.499982	0.499982	0.500004	0.500004	0.500004	0.500004	0.500004	0.500004	0.499894	0.499894	0.499894	0.606909	0.591351	0.574976	0.651339	0.560024	0.559804
Scardovia	0.719857	0.690143	0.64512	0.650984	0.5	0.576187	0.720773	0.54698	0.606931	0.78221	0.688434	0.500009	0.500001	0.706391	0.661122	0.499975	0.647387	0.555147	0.644854	0.49997	0.500014	0.49997	0.500004	0.647397	0.647397	0.647397	0.499961	0.499961	0.499961	0.555147	0.555147	0.555147	0.499982	0.499982	0.500014	0.500014	0.500014	0.500014	0.500014	0.500014	0.499894	0.499894	0.499894	0.723637	0.603003	0.596446	0.638701	0.569726	0.559804
Kocuria	0.642097	0.691693	0.738057	0.685564	0.749925	0.720455	0.665053	0.713725	0.60119	0.645465	0.728606	0.724045	0.726628	0.596915	0.676354	0.62625	0.733154	0.761565	0.546261	0.699228	0.8408	0.550637	0.699262	0.5	0.5	0.5	0.641489	0.641489	0.641489	0.562308	0.562308	0.562308	0.499982	0.499982	0.550693	0.550693	0.699283	0.699283	0.699283	0.699283	0.499894	0.499894	0.499894	0.648829	0.802801	0.803527	0.644417	0.846938	0.6156
Rubrobacter	0.75902	0.676743	0.726292	0.659679	0.63633	0.711543	0.767229	0.56795	0.590475	0.764468	0.708246	0.545278	0.752259	0.80616	0.77246	0.570301	0.817503	0.50002	0.50002	0.590439	0.500015	0.706731	0.590473	0.691087	0.691087	0.691087	0.499961	0.499961	0.499961	0.50002	0.50002	0.50002	0.499982	0.499982	0.616313	0.616313	0.50002	0.50002	0.50002	0.50002	0.590363	0.590363	0.590363	0.675271	0.652415	0.661516	0.735831	0.590598	0.753553
Rathayibacter	0.531611	0.503382	0.549047	0.54697	0.559381	0.606089	0.611901	0.538216	0.5	0.544501	0.549597	0.5	0.559657	0.681483	0.629004	0.499975	0.592801	0.5	0.5	0.49997	0.5	0.781212	0.5	0.5	0.5	0.5	0.499961	0.499961	0.499961	0.5	0.5	0.5	0.499982	0.499982	0.999971	0.999971	0.5	0.5	0.5	0.5	0.499894	0.499894	0.499894	0.526523	0.55344	0.547972	0.609773	0.550418	0.780889
Conexibacter	0.563964	0.608289	0.609232	0.539673	0.642738	0.558675	0.637614	0.622126	0.636268	0.554724	0.60973	0.642747	0.642739	0.500008	0.642684	0.499975	0.642728	0.835077	0.500022	0.642708	0.642753	0.49997	0.642742	0.5	0.5	0.5	0.499961	0.499961	0.499961	0.857262	0.857262	0.857262	0.499982	0.499982	0.500025	0.500025	0.642763	0.642763	0.642763	0.642763	0.499894	0.499894	0.499894	0.53253	0.625638	0.610093	0.638062	0.649239	0.546028
Pseudonocardia	0.727154	0.644939	0.678157	0.594168	0.636314	0.711514	0.734452	0.56793	0.592321	0.72535	0.70821	0.499984	0.652422	0.839602	0.785137	0.570301	0.817498	0.499984	0.499984	0.613671	0.499984	0.759828	0.613685	0.740142	0.740142	0.740142	0.499961	0.499961	0.499961	0.499984	0.499984	0.499984	0.499982	0.499982	0.646141	0.646141	0.499984	0.499984	0.499984	0.499984	0.613595	0.613595	0.613595	0.613719	0.626304	0.62415	0.746646	0.586891	0.782067
Aeromicrobium	0.628899	0.64667	0.692109	0.586601	0.732565	0.699027	0.552082	0.658243	0.631224	0.534605	0.695142	0.724022	0.748396	0.594056	0.613544	0.696575	0.727817	0.655616	0.499985	0.778789	0.876811	0.623159	0.778805	0.499985	0.499985	0.499985	0.721157	0.721157	0.721157	0.499985	0.499985	0.499985	0.499982	0.499982	0.499985	0.499985	0.655616	0.655616	0.655616	0.655616	0.623083	0.623083	0.623083	0.583997	0.733648	0.756739	0.646053	0.845598	0.64104
Dermacoccus	0.539308	0.617557	0.609028	0.601144	0.55937	0.717192	0.663988	0.591588	0.49999	0.544491	0.618866	0.571992	0.559647	0.681473	0.628994	0.62625	0.5928	0.49999	0.49999	0.49997	0.791388	0.708581	0.49999	0.49999	0.49999	0.49999	0.79136	0.79136	0.79136	0.49999	0.49999	0.49999	0.499982	0.499982	0.708601	0.708601	0.49999	0.49999	0.49999	0.49999	0.499894	0.499894	0.499894	0.570049	0.656707	0.674405	0.614142	0.764564	0.713832
Ornithinimicrobium	0.527869	0.502313	0.551024	0.507026	0.752955	0.526063	0.5	0.575146	0.538901	0.5	0.548744	0.652034	0.675959	0.5	0.563386	0.499975	0.682487	0.807636	0.5	0.858253	0.706496	0.49997	0.779086	0.5	0.5	0.5	0.499961	0.499961	0.499961	0.5	0.5	0.5	0.499982	0.499982	0.5	0.5	0.99991	0.99991	0.99991	0.99991	0.499894	0.499894	0.499894	0.514617	0.578029	0.57622	0.518499	0.605323	0.536817
Cryptobacterium	0.534719	0.531788	0.548094	0.565495	0.5	0.5	0.532754	0.5	0.5	0.539082	0.5	0.545269	0.604851	0.5	0.5	0.499975	0.49999	0.5	0.5	0.49997	0.5	0.49997	0.5	0.5	0.5	0.5	0.499961	0.499961	0.499961	0.5	0.5	0.5	0.499982	0.499982	0.5	0.5	0.5	0.5	0.5	0.5	0.499894	0.499894	0.499894	0.561536	0.526095	0.53733	0.512401	0.503692	0.509872
Asaccharobacter	0.536096	0.605975	0.558168	0.532647	0.5	0.532611	0.637614	0.54698	0.597367	0.554724	0.560986	0.500009	0.500001	0.500008	0.579298	0.499975	0.49999	0.692364	0.500022	0.49997	0.500015	0.49997	0.500004	0.5	0.5	0.5	0.499961	0.499961	0.499961	1	1	1	0.499982	0.499982	0.500029	0.500029	0.50009	0.50009	0.50009	0.50009	0.499894	0.499894	0.499894	0.517913	0.547609	0.533874	0.619563	0.543917	0.509211
Varibaculum	0.536096	0.605975	0.558168	0.532647	0.5	0.532611	0.637614	0.54698	0.597367	0.554724	0.560986	0.500009	0.500001	0.500008	0.579298	0.499975	0.49999	0.692364	0.500022	0.49997	0.500015	0.49997	0.500004	0.5	0.5	0.5	0.499961	0.499961	0.499961	1	1	1	0.499982	0.499982	0.500029	0.500029	0.50009	0.50009	0.50009	0.50009	0.499894	0.499894	0.499894	0.517913	0.547609	0.533874	0.619563	0.543917	0.509211
Mobiluncus	0.542724	0.514092	0.522225	0.595493	0.499999	0.499999	0.543066	0.499999	0.682823	0.499999	0.55727	0.499999	0.499999	0.569846	0.499999	0.499975	0.49999	0.499999	0.499999	0.49997	0.499999	0.49997	0.499999	0.499999	0.499999	0.499999	0.499961	0.499961	0.499961	0.499999	0.499999	0.499999	0.499982	0.499982	0.499999	0.499999	0.499999	0.499999	0.499999	0.499999	0.499894	0.499894	0.499894	0.542941	0.511652	0.521459	0.554317	0.509701	0.499999
Mycobacterium	0.584882	0.577142	0.562392	0.606215	0.610698	0.618665	0.499982	0.756528	0.588553	0.599562	0.555477	0.730668	0.566734	0.499982	0.572146	0.8034	0.499982	0.499982	0.855121	0.49997	0.499982	0.49997	0.499982	0.499982	0.499982	0.499982	0.499961	0.499961	0.499961	0.499982	0.499982	0.499982	1	1	0.499982	0.499982	0.499982	0.499982	0.499982	0.499982	0.499894	0.499894	0.499894	0.604275	0.583781	0.561471	0.501737	0.530534	0.508362
Agromyces	0.531611	0.503382	0.549047	0.54697	0.559381	0.606102	0.611908	0.53822	0.500007	0.544523	0.549617	0.500009	0.559659	0.681491	0.629023	0.499975	0.592801	0.500029	0.500022	0.49997	0.500015	0.781212	0.500004	0.5	0.5	0.5	0.499961	0.499961	0.499961	0.500029	0.500029	0.500029	0.499982	0.499982	1	1	0.500029	0.500029	0.500029	0.500029	0.499894	0.499894	0.499894	0.526523	0.55344	0.547996	0.609773	0.550418	0.780889
Propionibacterium	0.531611	0.503382	0.549047	0.54697	0.559381	0.606102	0.611908	0.53822	0.500007	0.544523	0.549617	0.500009	0.559659	0.681491	0.629023	0.499975	0.592801	0.500029	0.500022	0.49997	0.500015	0.781212	0.500004	0.5	0.5	0.5	0.499961	0.499961	0.499961	0.500029	0.500029	0.500029	0.499982	0.499982	1	1	0.500029	0.500029	0.500029	0.500029	0.499894	0.499894	0.499894	0.526523	0.55344	0.547996	0.609773	0.550418	0.780889
Solirubrobacter	0.531611	0.503382	0.549047	0.54697	0.559381	0.606102	0.611908	0.53822	0.500007	0.544523	0.549617	0.500009	0.559659	0.681491	0.629023	0.499975	0.592801	0.500029	0.500022	0.49997	0.500015	0.781212	0.500004	0.5	0.5	0.5	0.499961	0.499961	0.499961	0.500029	0.500029	0.500029	0.499982	0.499982	1	1	0.500029	0.500029	0.500029	0.500029	0.499894	0.499894	0.499894	0.526523	0.55344	0.547996	0.609773	0.550418	0.780889
Brachybacterium	0.527869	0.502313	0.551024	0.507026	0.752955	0.526076	0.500006	0.57515	0.538908	0.500022	0.548764	0.652043	0.67596	0.500008	0.563405	0.499975	0.682487	0.807685	0.500022	0.858253	0.706511	0.49997	0.77909	0.5	0.5	0.5	0.499961	0.499961	0.499961	0.50009	0.50009	0.50009	0.499982	0.499982	0.500029	0.500029	1	1	1	1	0.499894	0.499894	0.499894	0.514617	0.578029	0.576244	0.518499	0.605323	0.536817
Dietzia	0.527869	0.502313	0.551024	0.507026	0.752955	0.526076	0.500006	0.57515	0.538908	0.500022	0.548764	0.652043	0.67596	0.500008	0.563405	0.499975	0.682487	0.807685	0.500022	0.858253	0.706511	0.49997	0.77909	0.5	0.5	0.5	0.499961	0.499961	0.499961	0.50009	0.50009	0.50009	0.499982	0.499982	0.500029	0.500029	1	1	1	1	0.499894	0.499894	0.499894	0.514617	0.578029	0.576244	0.518499	0.605323	0.536817
Modestobacter	0.527869	0.502313	0.551024	0.507026	0.752955	0.526076	0.500006	0.57515	0.538908	0.500022	0.548764	0.652043	0.67596	0.500008	0.563405	0.499975	0.682487	0.807685	0.500022	0.858253	0.706511	0.49997	0.77909	0.5	0.5	0.5	0.499961	0.499961	0.499961	0.50009	0.50009	0.50009	0.499982	0.499982	0.500029	0.500029	1	1	1	1	0.499894	0.499894	0.499894	0.514617	0.578029	0.576244	0.518499	0.605323	0.536817
Aeriscardovia	0.593232	0.530081	0.580998	0.525299	0.576843	0.561759	0.499894	0.529624	0.592231	0.534513	0.577028	0.499894	0.592674	0.593965	0.550067	0.570219	0.572095	0.499894	0.499894	0.641641	0.499894	0.718682	0.720804	0.499894	0.499894	0.499894	0.499894	0.499894	0.499894	0.499894	0.499894	0.499894	0.499894	0.499894	0.499894	0.499894	0.499894	0.499894	0.499894	0.499894	1	1	1	0.525752	0.552251	0.553985	0.647429	0.526028	0.598901
Streptococcus	0.85682	0.825165	0.927259	0.848395	0.687179	0.807328	0.803077	0.756024	0.758096	0.79646	0.937594	0.691783	0.726336	0.750156	0.813051	0.658146	0.71662	0.605054	0.553377	0.599502	0.611899	0.599429	0.599532	0.570178	0.570178	0.570178	0.564867	0.564867	0.564867	0.558061	0.558061	0.558061	0.540708	0.540708	0.54692	0.54692	0.546993	0.546993	0.546993	0.546993	0.552433	0.552433	0.552433	0.825277	0.870432	0.879478	0.78065	0.788923	0.71854
Lactobacillus	0.598554	0.567076	0.579455	0.589701	0.509278	0.54965	0.552344	0.513066	0.51501	0.629911	0.554848	0.511686	0.51417	0.600839	0.548278	0.504236	0.544936	0.506923	0.645755	0.50645	0.505878	0.503826	0.50648	0.536583	0.536583	0.536583	0.501333	0.501333	0.501333	0.502416	0.502416	0.502416	0.500898	0.500898	0.501883	0.501883	0.504507	0.504507	0.504507	0.504507	0.501867	0.501867	0.501867	0.661168	0.566898	0.564278	0.554933	0.538063	0.568214
Other9	0.854087	0.761596	0.893871	0.855585	0.722726	0.781587	0.762192	0.765223	0.731943	0.804775	0.868871	0.69252	0.761475	0.762255	0.802643	0.619839	0.727576	0.622196	0.593615	0.619899	0.61046	0.602414	0.619929	0.548171	0.548171	0.548171	0.53345	0.53345	0.53345	0.545225	0.545225	0.545225	0.543399	0.543399	0.559486	0.559486	0.576971	0.576971	0.576971	0.576971	0.542852	0.542852	0.542852	0.84177	0.876989	0.877817	0.770798	0.790981	0.722548
Veillonella	0.773104	0.756838	0.790707	0.792444	0.606692	0.681015	0.788665	0.653782	0.759008	0.721632	0.771033	0.593213	0.711543	0.684042	0.728227	0.550941	0.635286	0.676641	0.522995	0.563879	0.534292	0.562566	0.563909	0.542256	0.542256	0.542256	0.503809	0.503809	0.503809	0.646198	0.646198	0.646198	0.513635	0.513635	0.529131	0.529131	0.530443	0.530443	0.530443	0.530443	0.533359	0.533359	0.533359	0.758488	0.725762	0.734626	0.804757	0.676627	0.670612
Gemella	0.848661	0.798606	0.895139	0.886815	0.699587	0.834588	0.795137	0.749499	0.754694	0.780804	0.884145	0.698288	0.745224	0.756979	0.807425	0.65934	0.714327	0.564477	0.571572	0.576482	0.589325	0.617589	0.576512	0.561635	0.561635	0.561635	0.554203	0.554203	0.554203	0.529394	0.529394	0.529394	0.563676	0.563676	0.57619	0.57619	0.535083	0.535083	0.535083	0.535083	0.541323	0.541323	0.541323	0.849675	0.843431	0.858381	0.769433	0.755324	0.730194
Solobacterium	0.713218	0.719782	0.775737	0.818893	0.613688	0.715059	0.73376	0.69317	0.787791	0.681769	0.780608	0.613794	0.63934	0.672493	0.668548	0.611681	0.601484	0.556538	0.526018	0.537883	0.570452	0.588792	0.537913	0.505496	0.505496	0.505496	0.563238	0.563238	0.563238	0.549363	0.549363	0.549363	0.517673	0.517673	0.558084	0.558084	0.507175	0.507175	0.507175	0.507175	0.530632	0.530632	0.530632	0.721113	0.771058	0.761638	0.732038	0.733254	0.642514
Eubacterium	0.812417	0.893775	0.825503	0.775337	0.587338	0.724482	0.888251	0.676621	0.718209	0.785103	0.833542	0.643511	0.637714	0.693839	0.772591	0.63382	0.669017	0.648377	0.533679	0.545977	0.566173	0.550036	0.546007	0.613758	0.613758	0.613758	0.560932	0.560932	0.560932	0.643174	0.643174	0.643174	0.532051	0.532051	0.509261	0.509261	0.505202	0.505202	0.505202	0.505202	0.540699	0.540699	0.540699	0.789953	0.755798	0.764662	0.760938	0.701396	0.626492
Filifactor	0.828849	0.874529	0.829159	0.724507	0.625692	0.721492	0.84879	0.66016	0.729334	0.818314	0.816373	0.615191	0.667253	0.707184	0.78417	0.638776	0.727183	0.643545	0.541463	0.584854	0.541256	0.586742	0.584884	0.640014	0.640014	0.640014	0.534672	0.534672	0.534672	0.637001	0.637001	0.637001	0.533747	0.533747	0.508433	0.508433	0.506545	0.506545	0.506545	0.506545	0.578233	0.578233	0.578233	0.749771	0.749387	0.751849	0.775626	0.679792	0.670628
Peptostreptococcus	0.818555	0.770901	0.846768	0.905099	0.63649	0.753473	0.701492	0.69199	0.753349	0.743178	0.820249	0.668884	0.738653	0.713817	0.681054	0.685191	0.605365	0.542367	0.595903	0.569949	0.570496	0.579152	0.569979	0.522003	0.522003	0.522003	0.566269	0.566269	0.566269	0.538178	0.538178	0.538178	0.553101	0.553101	0.513392	0.513392	0.504189	0.504189	0.504189	0.504189	0.565684	0.565684	0.565684	0.827273	0.809031	0.824759	0.724995	0.708253	0.651742
Selenomonas	0.757162	0.658839	0.767935	0.795139	0.62883	0.688512	0.677081	0.621618	0.775419	0.676756	0.745783	0.593599	0.733681	0.71375	0.668566	0.578426	0.659232	0.529743	0.517393	0.578892	0.54	0.596068	0.578922	0.538742	0.538742	0.538742	0.51556	0.51556	0.51556	0.505342	0.505342	0.505342	0.508313	0.508313	0.541577	0.541577	0.524401	0.524401	0.524401	0.524401	0.554415	0.554415	0.554415	0.748551	0.714938	0.739296	0.724569	0.650883	0.695256
Oribacterium	0.68635	0.613809	0.718451	0.680867	0.677986	0.709341	0.676654	0.66952	0.596252	0.657008	0.683308	0.616282	0.691878	0.761106	0.762993	0.540392	0.721132	0.600516	0.539593	0.60727	0.591361	0.803736	0.6073	0.521031	0.521031	0.521031	0.506547	0.506547	0.506547	0.515741	0.515741	0.515741	0.511288	0.511288	0.788354	0.788354	0.584775	0.584775	0.584775	0.584775	0.522419	0.522419	0.522419	0.668011	0.752763	0.741793	0.722472	0.718928	0.90763
Centipeda	0.697792	0.616924	0.721213	0.686699	0.765658	0.694834	0.708796	0.661383	0.625411	0.641064	0.7005	0.680059	0.791686	0.775754	0.752798	0.533264	0.812453	0.69128	0.510403	0.706247	0.677536	0.71741	0.706277	0.513375	0.513375	0.513375	0.502235	0.502235	0.502235	0.516017	0.516017	0.516017	0.499982	0.499982	0.686425	0.686425	0.675262	0.675262	0.675262	0.675262	0.530909	0.530909	0.530909	0.674295	0.741957	0.744488	0.751421	0.729667	0.799392
Megasphaera	0.745276	0.73681	0.782592	0.7884	0.639147	0.761031	0.826717	0.664178	0.798956	0.688748	0.790177	0.571507	0.661676	0.76959	0.787596	0.589909	0.681655	0.622687	0.51603	0.572182	0.541701	0.674595	0.572212	0.516643	0.516643	0.516643	0.525895	0.525895	0.525895	0.60692	0.60692	0.60692	0.507537	0.507537	0.61818	0.61818	0.515767	0.515767	0.515767	0.515767	0.556339	0.556339	0.556339	0.708711	0.761684	0.753998	0.886877	0.699225	0.747379
Anaeroglobus	0.684609	0.72323	0.716382	0.763988	0.541534	0.687662	0.688966	0.608284	0.724439	0.628239	0.723126	0.608816	0.567006	0.65384	0.596576	0.613371	0.577793	0.519305	0.517533	0.522812	0.597023	0.530161	0.522842	0.541675	0.541675	0.541675	0.591047	0.591047	0.591047	0.513368	0.513368	0.513368	0.505387	0.505387	0.513287	0.513287	0.505937	0.505937	0.505937	0.505937	0.516799	0.516799	0.516799	0.720654	0.715763	0.727151	0.654127	0.675488	0.614894
Abiotrophia	0.831969	0.823708	0.798709	0.776693	0.694585	0.799295	0.71393	0.806936	0.67899	0.793793	0.790358	0.785208	0.673619	0.701309	0.752314	0.816266	0.693514	0.512224	0.713979	0.572061	0.560176	0.574834	0.572091	0.609655	0.609655	0.609655	0.551132	0.551132	0.551132	0.503219	0.503219	0.503219	0.702016	0.702016	0.511778	0.511778	0.509005	0.509005	0.509005	0.509005	0.56298	0.56298	0.56298	0.809096	0.778447	0.762908	0.65251	0.661359	0.659435
Weissella	0.574867	0.543755	0.555768	0.580789	0.506637	0.525092	0.530819	0.506637	0.51496	0.603433	0.534819	0.505374	0.50787	0.58588	0.525092	0.501068	0.525082	0.504141	0.64484	0.505203	0.504141	0.502466	0.505233	0.518455	0.518455	0.518455	0.499961	0.499961	0.499961	0.5	0.5	0.5	0.499982	0.499982	0.501404	0.501404	0.504141	0.504141	0.504141	0.504141	0.500986	0.500986	0.500986	0.637481	0.559271	0.555071	0.54464	0.533679	0.539999
Granulicatella	0.833541	0.821811	0.835946	0.770207	0.702013	0.76148	0.762442	0.739402	0.659772	0.795156	0.847159	0.733093	0.721822	0.720951	0.784466	0.656383	0.788242	0.604235	0.574004	0.629502	0.672308	0.560701	0.629532	0.631949	0.631949	0.631949	0.576698	0.576698	0.576698	0.508663	0.508663	0.508663	0.545693	0.545693	0.526771	0.526771	0.595572	0.595572	0.595572	0.595572	0.533855	0.533855	0.533855	0.8069	0.845073	0.850452	0.670742	0.793928	0.680287
Sulfobacillus	0.773057	0.689902	0.782474	0.75462	0.849423	0.794756	0.613997	0.862325	0.719742	0.740848	0.762349	0.841137	0.813165	0.626511	0.781465	0.738676	0.76175	0.678902	0.687634	0.69834	0.649	0.592127	0.698369	0.523052	0.523052	0.523052	0.502411	0.502411	0.502411	0.532351	0.532351	0.532351	0.684414	0.684414	0.540338	0.540338	0.646551	0.646551	0.646551	0.646551	0.551713	0.551713	0.551713	0.733711	0.828316	0.805777	0.689271	0.762495	0.682974
Parvimonas	0.798338	0.788517	0.723523	0.814394	0.628369	0.727641	0.735995	0.7521	0.720029	0.775963	0.759644	0.741006	0.603328	0.68815	0.713448	0.723743	0.638535	0.522948	0.693269	0.51224	0.535367	0.512331	0.51227	0.620892	0.620892	0.620892	0.530036	0.530036	0.530036	0.517656	0.517656	0.517656	0.686699	0.686699	0.505384	0.505384	0.505293	0.505293	0.505293	0.505293	0.506871	0.506871	0.506871	0.799447	0.706834	0.695912	0.637904	0.625436	0.593819
Mogibacterium	0.677218	0.667125	0.706701	0.78777	0.54079	0.627278	0.689853	0.621161	0.746796	0.636714	0.693612	0.594315	0.60574	0.61548	0.597632	0.560995	0.545624	0.541662	0.510337	0.511943	0.538709	0.530423	0.511973	0.515181	0.515181	0.515181	0.538671	0.538671	0.538671	0.541662	0.541662	0.541662	0.510319	0.510319	0.51848	0.51848	0.5	0.5	0.5	0.5	0.511868	0.511868	0.511868	0.71707	0.674089	0.687319	0.66015	0.644909	0.578327
Dialister	0.80372	0.774611	0.871021	0.862197	0.634478	0.766313	0.7451	0.704814	0.795986	0.723291	0.852442	0.663506	0.698449	0.701861	0.717812	0.650132	0.64507	0.58752	0.537392	0.587555	0.595613	0.58399	0.587585	0.533227	0.533227	0.533227	0.567741	0.567741	0.567741	0.559686	0.559686	0.559686	0.522607	0.522607	0.524268	0.524268	0.527833	0.527833	0.527833	0.527833	0.559646	0.559646	0.559646	0.801289	0.815509	0.826107	0.766837	0.742057	0.691448
Pseudoramibacter	0.766193	0.702287	0.719724	0.778692	0.562943	0.629471	0.72585	0.585896	0.721325	0.707633	0.724662	0.589722	0.667796	0.718976	0.665578	0.538522	0.646145	0.517699	0.529681	0.519048	0.530238	0.536206	0.51908	0.597427	0.597427	0.597427	0.517706	0.517706	0.517706	0.505207	0.505207	0.505207	0.514198	0.514198	0.529651	0.529651	0.512493	0.512493	0.512493	0.512493	0.506481	0.506481	0.506481	0.764063	0.65963	0.682254	0.658565	0.615395	0.62801
Johnsonella	0.825304	0.718973	0.784133	0.714159	0.672709	0.720562	0.653936	0.644852	0.661441	0.747114	0.779986	0.592643	0.700723	0.748101	0.72566	0.643948	0.69339	0.506814	0.585925	0.648529	0.526175	0.753419	0.727723	0.579726	0.579726	0.579726	0.519323	0.519323	0.519323	0.500001	0.500001	0.500001	0.554268	0.554268	0.534662	0.534662	0.506814	0.506814	0.506814	0.506814	0.753222	0.753222	0.753222	0.746018	0.731405	0.730521	0.747105	0.645323	0.714556
Catonella	0.721174	0.688726	0.800806	0.755468	0.680352	0.773249	0.742682	0.724773	0.632732	0.674428	0.763498	0.66618	0.69894	0.768993	0.784986	0.601163	0.705514	0.585369	0.550104	0.589859	0.616786	0.7508	0.589889	0.522825	0.522825	0.522825	0.548462	0.548462	0.548462	0.517084	0.517084	0.517084	0.531066	0.531066	0.729227	0.729227	0.568285	0.568285	0.568285	0.568285	0.521497	0.521497	0.521497	0.738664	0.809504	0.815421	0.740969	0.765944	0.856839
Shuttleworthia	0.712956	0.759849	0.758145	0.824158	0.580715	0.731564	0.691839	0.6341	0.724069	0.658967	0.747001	0.661268	0.672799	0.653658	0.620451	0.661159	0.584365	0.507924	0.543432	0.520428	0.620499	0.53669	0.52046	0.539734	0.539734	0.539734	0.612536	0.612536	0.612536	0.500003	0.500003	0.500003	0.536055	0.536055	0.524187	0.524187	0.507924	0.507924	0.507924	0.507924	0.51243	0.51243	0.51243	0.775819	0.749618	0.781541	0.64804	0.717268	0.612399
Schwartzia	0.821333	0.800533	0.755239	0.816513	0.60998	0.68296	0.715603	0.634291	0.804736	0.783218	0.758488	0.636068	0.660607	0.714281	0.726728	0.625594	0.64519	0.513766	0.585378	0.534793	0.515643	0.534793	0.534827	0.610377	0.610377	0.610377	0.5156	0.5156	0.5156	0.513766	0.513766	0.513766	0.575139	0.575139	0.500004	0.500004	0.500004	0.500004	0.500004	0.500004	0.534717	0.534717	0.534717	0.803959	0.707868	0.716827	0.653216	0.615587	0.614653
Aerococcus	0.643545	0.621909	0.712458	0.688731	0.812335	0.690766	0.672098	0.666748	0.566105	0.597855	0.694824	0.734383	0.745961	0.652663	0.645843	0.582221	0.76494	0.754751	0.54301	0.754718	0.788745	0.582423	0.754751	0.5	0.5	0.5	0.582207	0.582207	0.582207	0.500003	0.500003	0.500003	0.499982	0.499982	0.582457	0.582457	0.754751	0.754751	0.754751	0.754751	0.499894	0.499894	0.499894	0.665226	0.75893	0.757263	0.651464	0.757133	0.648048
Staphylococcus	0.621353	0.602148	0.615856	0.637619	0.5	0.565135	0.596146	0.540065	0.536374	0.638471	0.58275	0.534714	0.513399	0.59789	0.543826	0.521284	0.525056	0.518759	0.644847	0.49997	0.521316	0.49997	0.500004	0.525066	0.525066	0.525066	0.52127	0.52127	0.52127	0.518759	0.518759	0.518759	0.499982	0.499982	0.500007	0.500007	0.500007	0.500007	0.500007	0.500007	0.499894	0.499894	0.499894	0.69673	0.608853	0.612203	0.584925	0.569562	0.563054
Butyrivibrio	0.78966	0.645987	0.794415	0.743704	0.729606	0.780504	0.699603	0.693178	0.702464	0.746856	0.789712	0.60443	0.729884	0.806379	0.818525	0.603645	0.752964	0.587364	0.661469	0.632325	0.566561	0.68425	0.632359	0.527808	0.527808	0.527808	0.499961	0.499961	0.499961	0.520809	0.520809	0.520809	0.537852	0.537852	0.618485	0.618485	0.566561	0.566561	0.566561	0.566561	0.565694	0.565694	0.565694	0.791102	0.786419	0.789878	0.787491	0.720271	0.78017
Subdoligranulum	0.722253	0.733984	0.815159	0.717503	0.835885	0.856171	0.647804	0.780395	0.693974	0.663044	0.816765	0.777362	0.836163	0.644362	0.770689	0.757997	0.788278	0.666432	0.561428	0.715051	0.771727	0.644326	0.715086	0.5	0.5	0.5	0.62775	0.62775	0.62775	0.5225	0.5225	0.5225	0.561405	0.561405	0.573213	0.573213	0.643938	0.643938	0.643938	0.643938	0.571044	0.571044	0.571044	0.68987	0.87102	0.888649	0.691484	0.86271	0.703995
Bulleidia	0.679866	0.717769	0.721519	0.70773	0.576949	0.661976	0.732771	0.630089	0.801336	0.589322	0.762883	0.567513	0.59278	0.663918	0.629452	0.637814	0.572191	0.692315	0.5	0.612738	0.567513	0.612738	0.612768	0.5	0.5	0.5	0.567474	0.567474	0.567474	0.70808	0.70808	0.70808	0.499982	0.499982	0.5	0.5	0.5	0.5	0.5	0.5	0.612663	0.612663	0.612663	0.630249	0.679131	0.676914	0.791029	0.647266	0.613448
Fusibacter	0.770523	0.731768	0.775134	0.656178	0.659497	0.768174	0.829894	0.638965	0.697483	0.736532	0.791066	0.524046	0.659775	0.825556	0.862882	0.570301	0.769419	0.674451	0.522329	0.600086	0.524046	0.722818	0.60012	0.580379	0.580379	0.580379	0.499961	0.499961	0.499961	0.650413	0.650413	0.650413	0.499982	0.499982	0.646778	0.646778	0.524046	0.524046	0.524046	0.524046	0.575972	0.575972	0.575972	0.668586	0.720288	0.70108	0.855689	0.660614	0.80669
Roseburia	0.714888	0.654525	0.74444	0.752549	0.887989	0.71053	0.616777	0.743195	0.627477	0.710037	0.691993	0.805855	0.821331	0.604504	0.690187	0.629804	0.737119	0.741685	0.641548	0.74165	0.744653	0.554602	0.741684	0.5	0.5	0.5	0.538114	0.538114	0.538114	0.500005	0.500005	0.500005	0.591659	0.591659	0.554637	0.554637	0.741685	0.741685	0.741685	0.741685	0.499894	0.499894	0.499894	0.744823	0.800626	0.766843	0.600256	0.733889	0.628606
Faecalibacterium	0.705527	0.648219	0.690375	0.705751	0.889342	0.670421	0.56709	0.748506	0.691253	0.654236	0.66802	0.828704	0.797364	0.563781	0.661225	0.673332	0.708158	0.759557	0.647688	0.785195	0.706499	0.525642	0.785228	0.5	0.5	0.5	0.499961	0.499961	0.499961	0.500004	0.500004	0.500004	0.647667	0.647667	0.500004	0.500004	0.759557	0.759557	0.759557	0.759557	0.525566	0.525566	0.525566	0.711668	0.725247	0.713825	0.596432	0.67494	0.58074
Oscillibacter	0.759706	0.756971	0.834562	0.76413	0.808882	0.800671	0.638932	0.852893	0.749969	0.726929	0.788197	0.877497	0.803553	0.568423	0.739817	0.777495	0.698156	0.683847	0.647677	0.698136	0.691214	0.568385	0.69817	0.5	0.5	0.5	0.56141	0.56141	0.56141	0.554096	0.554096	0.554096	0.647638	0.647638	0.500021	0.500021	0.629772	0.629772	0.629772	0.629772	0.568309	0.568309	0.568309	0.744851	0.849337	0.824449	0.659525	0.771065	0.637926
Lactococcus	0.648864	0.643246	0.671665	0.645906	0.814744	0.677357	0.563779	0.854309	0.691252	0.654298	0.665221	0.882729	0.742711	0.500008	0.699339	0.732158	0.682487	0.767817	0.732199	0.703998	0.704043	0.49997	0.704032	0.5	0.5	0.5	0.499961	0.499961	0.499961	0.563789	0.563789	0.563789	0.732165	0.732165	0.500016	0.500016	0.704044	0.704044	0.704044	0.704044	0.499894	0.499894	0.499894	0.636822	0.709437	0.671575	0.584027	0.679791	0.554407
Erysipelothrix	0.704807	0.700919	0.738711	0.737586	0.713737	0.771995	0.552099	0.897164	0.672991	0.687597	0.719037	0.860194	0.669774	0.598916	0.675187	0.889073	0.603011	0.557506	0.81525	0.602991	0.639235	0.545487	0.603023	0.5	0.5	0.5	0.581691	0.581691	0.581691	0.500002	0.500002	0.500002	0.761833	0.761833	0.500002	0.500002	0.557506	0.557506	0.557506	0.557506	0.545411	0.545411	0.545411	0.741701	0.791768	0.76526	0.578739	0.701672	0.609618
Enterococcus	0.838084	0.816479	0.812165	0.795496	0.680272	0.77583	0.698028	0.714684	0.729935	0.76466	0.860984	0.703573	0.676977	0.773138	0.783136	0.706167	0.71308	0.561526	0.627177	0.610196	0.648971	0.54867	0.610226	0.602864	0.602864	0.602864	0.587406	0.587406	0.587406	0.5	0.5	0.5	0.570028	0.570028	0.5	0.5	0.561526	0.561526	0.561526	0.561526	0.548594	0.548594	0.548594	0.815484	0.823111	0.821742	0.659429	0.731465	0.649721
Sporobacter	0.660521	0.637078	0.741197	0.633582	0.850011	0.761572	0.624542	0.696471	0.631235	0.579117	0.74475	0.724033	0.828393	0.666515	0.686003	0.671499	0.827135	0.713681	0.499996	0.826327	0.807691	0.68509	0.826353	0.499996	0.499996	0.499996	0.60116	0.60116	0.60116	0.499996	0.499996	0.499996	0.499982	0.499982	0.572444	0.572444	0.713681	0.713681	0.713681	0.713681	0.612566	0.612566	0.612566	0.610531	0.785021	0.779478	0.707996	0.78307	0.713499
Megamonas	0.722584	0.647255	0.709013	0.601197	0.774184	0.73661	0.734455	0.643079	0.599784	0.707731	0.740719	0.652021	0.774461	0.816847	0.848525	0.560871	0.936237	0.653908	0.499987	0.714786	0.653908	0.717439	0.714803	0.62861	0.62861	0.62861	0.499961	0.499961	0.499961	0.499987	0.499987	0.499987	0.499982	0.499982	0.656561	0.656561	0.653908	0.653908	0.653908	0.653908	0.560789	0.560789	0.560789	0.628339	0.704336	0.700373	0.712343	0.692216	0.791193
Ruminococcus	0.612768	0.579473	0.613457	0.613259	0.86367	0.644746	0.5	0.790839	0.627472	0.599579	0.604239	0.867727	0.74271	0.5	0.63555	0.715669	0.682487	0.784307	0.715693	0.784277	0.706496	0.49997	0.779086	0.5	0.5	0.5	0.499961	0.499961	0.499961	0.5	0.5	0.5	0.715676	0.715676	0.5	0.5	0.784307	0.784307	0.784307	0.784307	0.499894	0.499894	0.499894	0.61891	0.661828	0.637709	0.520254	0.635874	0.545196
Dorea	0.71873	0.643867	0.680134	0.554222	0.801026	0.631485	0.622548	0.604857	0.627541	0.680846	0.707354	0.652016	0.764599	0.68803	0.719515	0.570301	0.907181	0.724077	0.499981	0.812725	0.706477	0.588628	0.812736	0.687245	0.687245	0.687245	0.499961	0.499961	0.499961	0.499981	0.499981	0.499981	0.499981	0.499981	0.499981	0.499981	0.724077	0.724077	0.724077	0.724077	0.588553	0.588553	0.588553	0.60181	0.65089	0.652395	0.630327	0.641792	0.662376
Blautia	0.559479	0.505696	0.600112	0.553996	0.812335	0.63216	0.611908	0.613366	0.538908	0.544509	0.598348	0.652042	0.735617	0.626604	0.68999	0.499975	0.775297	0.807643	0.500007	0.858253	0.706503	0.626567	0.77909	0.5	0.5	0.5	0.499961	0.499961	0.499961	0.500007	0.500007	0.500007	0.499982	0.499982	0.626604	0.626604	0.873403	0.873403	0.873403	0.873403	0.499894	0.499894	0.499894	0.54114	0.631469	0.624199	0.628272	0.655741	0.663414
Coprococcus	0.706079	0.609633	0.694561	0.638638	0.940592	0.706584	0.499973	0.749674	0.719782	0.634172	0.681345	0.796833	0.835463	0.594044	0.685696	0.715123	0.75467	0.754483	0.644798	0.855172	0.706469	0.600661	0.855175	0.499973	0.499973	0.499973	0.499961	0.499961	0.499961	0.499973	0.499973	0.499973	0.644798	0.644798	0.499973	0.499973	0.754483	0.754483	0.754483	0.754483	0.600586	0.600586	0.600586	0.644741	0.714157	0.691772	0.620918	0.661981	0.644176
Clostridium	0.620995	0.683135	0.620601	0.63888	0.610716	0.651294	0.637614	0.803526	0.685938	0.654303	0.61648	0.730695	0.566753	0.500008	0.651462	0.8034	0.49999	0.67731	0.822711	0.49997	0.500015	0.49997	0.500004	0.5	0.5	0.5	0.499961	0.499961	0.499961	0.67731	0.67731	0.67731	0.822672	0.822672	0.500029	0.500029	0.500045	0.500045	0.500045	0.500045	0.499894	0.499894	0.499894	0.622205	0.631408	0.595362	0.621317	0.574468	0.51759
Cerasibacillus	0.641036	0.620917	0.567721	0.566545	0.5	0.543588	0.622573	0.500004	0.500007	0.727515	0.581515	0.500009	0.500001	0.654599	0.605994	0.499975	0.652492	0.500027	0.644861	0.49997	0.500015	0.49997	0.500004	0.821443	0.821443	0.821443	0.499961	0.499961	0.499961	0.500027	0.500027	0.500027	0.499982	0.499982	0.500027	0.500027	0.500027	0.500027	0.500027	0.500027	0.499894	0.499894	0.499894	0.662783	0.543742	0.541146	0.531777	0.516107	0.550593
Butyricicoccus	0.535576	0.616498	0.611005	0.561211	0.706496	0.63719	0.552103	0.628532	0.538908	0.500015	0.618038	0.724045	0.67596	0.500008	0.563401	0.62625	0.682487	0.706511	0.500015	0.706466	1	0.49997	0.7065	0.5	0.5	0.5	0.79345	0.79345	0.79345	0.500015	0.500015	0.500015	0.499982	0.499982	0.500015	0.500015	0.706511	0.706511	0.706511	0.706511	0.499894	0.499894	0.499894	0.558154	0.681306	0.702678	0.522879	0.819479	0.542048
Ureibacillus	0.584899	0.57716	0.562392	0.606233	0.610715	0.618683	0.5	0.756545	0.588571	0.599579	0.555494	0.730686	0.566751	0.5	0.572164	0.8034	0.49999	0.5	0.855139	0.49997	0.5	0.49997	0.5	0.5	0.5	0.5	0.499961	0.499961	0.499961	0.5	0.5	0.5	0.999982	0.999982	0.5	0.5	0.5	0.5	0.5	0.5	0.499894	0.499894	0.499894	0.604292	0.583799	0.561489	0.501754	0.530552	0.508379
Anaerosporobacter	0.61651	0.580542	0.61148	0.653203	0.670096	0.724777	0.611906	0.794766	0.588576	0.644086	0.605096	0.730691	0.62641	0.681488	0.701174	0.764002	0.592801	0.500005	0.764032	0.49997	0.500005	0.735938	0.500004	0.5	0.5	0.5	0.499961	0.499961	0.499961	0.500005	0.500005	0.500005	0.764009	0.764009	0.735973	0.735973	0.500005	0.500005	0.500005	0.500005	0.499894	0.499894	0.499894	0.630815	0.637239	0.609466	0.611527	0.58097	0.744347
Symbiobacterium	0.612768	0.579473	0.613457	0.613259	0.844511	0.644759	0.500006	0.831695	0.627479	0.599601	0.604259	0.882729	0.742711	0.500008	0.635569	0.766148	0.682487	0.733828	0.766194	0.733765	0.706511	0.49997	0.733799	0.5	0.5	0.5	0.499961	0.499961	0.499961	0.500032	0.500032	0.500032	0.766155	0.766155	0.500029	0.500029	0.733828	0.733828	0.733828	0.733828	0.499894	0.499894	0.499894	0.61891	0.661828	0.637732	0.520254	0.635874	0.545196
Bacillus	0.538815	0.509531	0.519716	0.544737	0.5	0.5	0.5	0.5	0.5	0.581248	0.5	0.5	0.5	0.555201	0.5	0.499975	0.49999	0.5	0.64484	0.49997	0.5	0.49997	0.5	0.5	0.5	0.5	0.499961	0.499961	0.499961	0.5	0.5	0.5	0.499982	0.499982	0.5	0.5	0.5	0.5	0.5	0.5	0.499894	0.499894	0.499894	0.601429	0.523219	0.519018	0.508588	0.505753	0.513674
Anoxybacillus	0.507669	0.614146	0.559941	0.554146	0.499961	0.611075	0.552058	0.553344	0.499961	0.499961	0.569241	0.571963	0.499961	0.499961	0.499961	0.626236	0.499961	0.499961	0.499961	0.499961	0.79345	0.499961	0.499961	0.499961	0.499961	0.499961	1	1	1	0.499961	0.499961	0.499961	0.499961	0.499961	0.499961	0.499961	0.499961	0.499961	0.499961	0.499961	0.499894	0.499894	0.499894	0.543498	0.603239	0.626405	0.504341	0.714117	0.505192
Succiniclasticum	0.507669	0.614146	0.559941	0.554146	0.499961	0.611075	0.552058	0.553344	0.499961	0.499961	0.569241	0.571963	0.499961	0.499961	0.499961	0.626236	0.499961	0.499961	0.499961	0.499961	0.79345	0.499961	0.499961	0.499961	0.499961	0.499961	1	1	1	0.499961	0.499961	0.499961	0.499961	0.499961	0.499961	0.499961	0.499961	0.499961	0.499961	0.499961	0.499894	0.499894	0.499894	0.543498	0.603239	0.626405	0.504341	0.714117	0.505192
Tepidimicrobium	0.536096	0.605975	0.558168	0.532647	0.5	0.532611	0.637614	0.54698	0.597367	0.554724	0.560986	0.500009	0.500001	0.500008	0.579298	0.499975	0.49999	0.692364	0.500022	0.49997	0.500015	0.49997	0.500004	0.5	0.5	0.5	0.499961	0.499961	0.499961	1	1	1	0.499982	0.499982	0.500029	0.500029	0.50009	0.50009	0.50009	0.50009	0.499894	0.499894	0.499894	0.517913	0.547609	0.533874	0.619563	0.543917	0.509211
Anaerovorax	0.584882	0.577142	0.562392	0.606215	0.610698	0.618665	0.499982	0.756528	0.588553	0.599562	0.555477	0.730668	0.566734	0.499982	0.572146	0.8034	0.499982	0.499982	0.855121	0.49997	0.499982	0.49997	0.499982	0.499982	0.499982	0.499982	0.499961	0.499961	0.499961	0.499982	0.499982	0.499982	1	1	0.499982	0.499982	0.499982	0.499982	0.499982	0.499982	0.499894	0.499894	0.499894	0.604275	0.583781	0.561471	0.501737	0.530534	0.508362
Sharpea	0.584882	0.577142	0.562392	0.606215	0.610698	0.618665	0.499982	0.756528	0.588553	0.599562	0.555477	0.730668	0.566734	0.499982	0.572146	0.8034	0.499982	0.499982	0.855121	0.49997	0.499982	0.49997	0.499982	0.499982	0.499982	0.499982	0.499961	0.499961	0.499961	0.499982	0.499982	0.499982	1	1	0.499982	0.499982	0.499982	0.499982	0.499982	0.499982	0.499894	0.499894	0.499894	0.604275	0.583781	0.561471	0.501737	0.530534	0.508362
Turicibacter	0.584882	0.577142	0.562392	0.606215	0.610698	0.618665	0.499982	0.756528	0.588553	0.599562	0.555477	0.730668	0.566734	0.499982	0.572146	0.8034	0.499982	0.499982	0.855121	0.49997	0.499982	0.49997	0.499982	0.499982	0.499982	0.499982	0.499961	0.499961	0.499961	0.499982	0.499982	0.499982	1	1	0.499982	0.499982	0.499982	0.499982	0.499982	0.499982	0.499894	0.499894	0.499894	0.604275	0.583781	0.561471	0.501737	0.530534	0.508362
Proteocatella	0.531611	0.503382	0.549047	0.54697	0.559381	0.606102	0.611908	0.53822	0.500007	0.544523	0.549617	0.500009	0.559659	0.681491	0.629023	0.499975	0.592801	0.500029	0.500022	0.49997	0.500015	0.781212	0.500004	0.5	0.5	0.5	0.499961	0.499961	0.499961	0.500029	0.500029	0.500029	0.499982	0.499982	1	1	0.500029	0.500029	0.500029	0.500029	0.499894	0.499894	0.499894	0.526523	0.55344	0.547996	0.609773	0.550418	0.780889
Tumebacillus	0.531611	0.503382	0.549047	0.54697	0.559381	0.606102	0.611908	0.53822	0.500007	0.544523	0.549617	0.500009	0.559659	0.681491	0.629023	0.499975	0.592801	0.500029	0.500022	0.49997	0.500015	0.781212	0.500004	0.5	0.5	0.5	0.499961	0.499961	0.499961	0.500029	0.500029	0.500029	0.499982	0.499982	1	1	0.500029	0.500029	0.500029	0.500029	0.499894	0.499894	0.499894	0.526523	0.55344	0.547996	0.609773	0.550418	0.780889
Lentibacillus	0.527869	0.502313	0.551024	0.507026	0.752955	0.526076	0.500006	0.57515	0.538908	0.500022	0.548764	0.652043	0.67596	0.500008	0.563405	0.499975	0.682487	0.807685	0.500022	0.858253	0.706511	0.49997	0.77909	0.5	0.5	0.5	0.499961	0.499961	0.499961	0.50009	0.50009	0.50009	0.499982	0.499982	0.500029	0.500029	1	1	1	1	0.499894	0.499894	0.499894	0.514617	0.578029	0.576244	0.518499	0.605323	0.536817
Leuconostoc	0.527869	0.502313	0.551024	0.507026	0.752955	0.526076	0.500006	0.57515	0.538908	0.500022	0.548764	0.652043	0.67596	0.500008	0.563405	0.499975	0.682487	0.807685	0.500022	0.858253	0.706511	0.49997	0.77909	0.5	0.5	0.5	0.499961	0.499961	0.499961	0.50009	0.50009	0.50009	0.499982	0.499982	0.500029	0.500029	1	1	1	1	0.499894	0.499894	0.499894	0.514617	0.578029	0.576244	0.518499	0.605323	0.536817
Paenibacillus	0.527869	0.502313	0.551024	0.507026	0.752955	0.526076	0.500006	0.57515	0.538908	0.500022	0.548764	0.652043	0.67596	0.500008	0.563405	0.499975	0.682487	0.807685	0.500022	0.858253	0.706511	0.49997	0.77909	0.5	0.5	0.5	0.499961	0.499961	0.499961	0.50009	0.50009	0.50009	0.499982	0.499982	0.500029	0.500029	1	1	1	1	0.499894	0.499894	0.499894	0.514617	0.578029	0.576244	0.518499	0.605323	0.536817
Pseudobutyrivibrio	0.527869	0.502313	0.551024	0.507026	0.752955	0.526076	0.500006	0.57515	0.538908	0.500022	0.548764	0.652043	0.67596	0.500008	0.563405	0.499975	0.682487	0.807685	0.500022	0.858253	0.706511	0.49997	0.77909	0.5	0.5	0.5	0.499961	0.499961	0.499961	0.50009	0.50009	0.50009	0.499982	0.499982	0.500029	0.500029	1	1	1	1	0.499894	0.499894	0.499894	0.514617	0.578029	0.576244	0.518499	0.605323	0.536817
Peptoniphilus	0.538815	0.509531	0.519716	0.544737	0.5	0.500013	0.500006	0.500004	0.500007	0.58127	0.50002	0.500009	0.500001	0.555209	0.500019	0.499975	0.49999	0.500049	0.644861	0.49997	0.500015	0.49997	0.500004	0.5	0.5	0.5	0.499961	0.499961	0.499961	0.500073	0.500073	0.500073	0.499982	0.499982	0.500029	0.500029	0.500073	0.500073	0.500073	0.500073	0.499894	0.499894	0.499894	0.601429	0.523219	0.519042	0.508588	0.505753	0.513674
Acidaminobacter	0.593232	0.530081	0.580998	0.525299	0.576843	0.561759	0.499894	0.529624	0.592231	0.534513	0.577028	0.499894	0.592674	0.593965	0.550067	0.570219	0.572095	0.499894	0.499894	0.641641	0.499894	0.718682	0.720804	0.499894	0.499894	0.499894	0.499894	0.499894	0.499894	0.499894	0.499894	0.499894	0.499894	0.499894	0.499894	0.499894	0.499894	0.499894	0.499894	0.499894	1	1	1	0.525752	0.552251	0.553985	0.647429	0.526028	0.598901
Other8	0.771461	0.679847	0.764749	0.700571	0.753135	0.73922	0.570194	0.892678	0.760744	0.704397	0.722311	0.825425	0.754263	0.594079	0.726662	0.831067	0.637661	0.606409	0.760777	0.669005	0.565481	0.603534	0.669039	0.5	0.5	0.5	0.499961	0.499961	0.499961	0.540939	0.540939	0.540939	0.760749	0.760749	0.500011	0.500011	0.565481	0.565481	0.565481	0.565481	0.603458	0.603458	0.603458	0.69194	0.768649	0.74417	0.677147	0.666776	0.663286
Methanobrevibacter	0.668927	0.650255	0.661538	0.653545	0.576949	0.594476	0.680681	0.57671	0.870298	0.58934	0.695389	0.500009	0.590108	0.659961	0.62947	0.570301	0.572191	0.642397	0.500018	0.590077	0.500015	0.590076	0.590111	0.5	0.5	0.5	0.499961	0.499961	0.499961	0.642397	0.642397	0.642397	0.499982	0.499982	0.500018	0.500018	0.500018	0.500018	0.500018	0.500018	0.590001	0.590001	0.590001	0.586712	0.611618	0.609419	0.763987	0.579753	0.599317
Methanocorpusculum	0.641036	0.620917	0.567721	0.566545	0.5	0.543588	0.622573	0.500004	0.500007	0.72751	0.581511	0.500009	0.500001	0.654599	0.605991	0.499975	0.652492	0.500016	0.608685	0.49997	0.500015	0.49997	0.500004	0.891315	0.891315	0.891315	0.499961	0.499961	0.499961	0.500016	0.500016	0.500016	0.499982	0.499982	0.500016	0.500016	0.500016	0.500016	0.500016	0.500016	0.499894	0.499894	0.499894	0.662783	0.543742	0.541138	0.531777	0.516107	0.550593
Methanosaeta	0.527869	0.502313	0.551024	0.507026	0.752955	0.526063	0.5	0.575146	0.538901	0.5	0.548744	0.652034	0.675959	0.5	0.563386	0.499975	0.682487	0.807636	0.5	0.858253	0.706496	0.49997	0.779086	0.5	0.5	0.5	0.499961	0.499961	0.499961	0.5	0.5	0.5	0.499982	0.499982	0.5	0.5	0.99991	0.99991	0.99991	0.99991	0.499894	0.499894	0.499894	0.514617	0.578029	0.57622	0.518499	0.605323	0.536817
Other14	0.725552	0.654054	0.743718	0.741402	0.833812	0.793746	0.656949	0.799739	0.670377	0.725266	0.696746	0.809343	0.808896	0.66439	0.806711	0.660076	0.756517	0.673373	0.662991	0.663686	0.647102	0.644847	0.66372	0.5	0.5	0.5	0.499961	0.499961	0.499961	0.526284	0.526284	0.526284	0.643457	0.643457	0.628263	0.628263	0.647102	0.647102	0.647102	0.647102	0.516521	0.516521	0.516521	0.718246	0.796441	0.766379	0.693915	0.738635	0.722831
Singulisphaera	0.765866	0.619647	0.763405	0.698372	0.906247	0.728517	0.566351	0.71733	0.705479	0.713912	0.730979	0.726277	0.895149	0.715625	0.752078	0.644535	0.821032	0.695693	0.634791	0.798834	0.695693	0.669495	0.798868	0.5	0.5	0.5	0.499961	0.499961	0.499961	0.50001	0.50001	0.50001	0.574217	0.574217	0.566355	0.566355	0.695693	0.695693	0.695693	0.695693	0.603075	0.603075	0.603075	0.701779	0.781279	0.758799	0.698368	0.718179	0.724222
Gemmata	0.559479	0.505696	0.600112	0.553996	0.812335	0.627433	0.60137	0.613366	0.538907	0.544507	0.598347	0.65204	0.735617	0.60137	0.664756	0.499975	0.775297	0.807642	0.500006	0.858253	0.706502	0.601334	0.77909	0.5	0.5	0.5	0.499961	0.499961	0.499961	0.500006	0.500006	0.500006	0.499982	0.499982	0.60137	0.60137	0.898636	0.898636	0.898636	0.898636	0.499894	0.499894	0.499894	0.54114	0.631469	0.624198	0.619863	0.655741	0.638181
Planctomyces	0.678184	0.607293	0.643484	0.631585	0.687612	0.680495	0.499947	0.786222	0.680855	0.634146	0.632575	0.730633	0.659479	0.594018	0.622284	0.865243	0.572148	0.499947	0.794918	0.641694	0.499947	0.705029	0.705029	0.499947	0.499947	0.499947	0.499947	0.499947	0.499947	0.499947	0.499947	0.499947	0.794918	0.794918	0.499947	0.499947	0.499947	0.499947	0.499947	0.499947	0.704976	0.704976	0.704976	0.630098	0.636103	0.615526	0.649236	0.556633	0.607333
[truncated: 206 more columns]
