# Supplementary material for: Exploration of Human Salivary Microbiomes—Insights into the Novel Characteristics of Microbial Community Structure in Caries and Caries-Free Subjects
Source: PLoS One. 2016 Jan 19;11(1):e0147039. doi: 10.1371/journal.pone.0147039 (PMC4718657; doi:10.1371/journal.pone.0147039)
Supplement: S4 Table — (XLSX) [file pone.0147039.s007.xlsx]

## Sheet: Sheet1
Table S4 The details of the genera clustered by PCA (Fig 4).
	No.	taxa	Potential function with human	Ref*
Cluster H1	H18	Firmicutes_Bacilli_Lactobacillales_Aerococcaceae_Abiotrophia	Pathogenic bacteria of endocarditis	[1, 2]
	H20	Firmicutes_Bacilli_Lactobacillales_Carnobacteriaceae_Granulicatella	Pathogenic bacteria of endocarditis or periodontitis	[2-5]
	H46	Firmicutes_Clostridia_Clostridiales_Lachnospiraceae_Shuttleworthia	Potential pathogenic bacteria of endocarditis	[6, 7]
	H51	Proteobacteria_Betaproteobacteria_Burkholderiales_Oxalobacteraceae_Herbaspirillum	Potential pathogenic bacteria of acute lymphoblastic leukemia	[8]
	H90	Actinobacteria_Actinobacteria_Bifidobacteriales_Bifidobacteriaceae_Parascardovia	Probiotic, but as a potential pathogenic bacteria of caries with high content	[9]
	H25	Deinococcus-Thermus_Deinococci_Thermales_Thermaceae_Thermus	unknown	[10]
	H39	Firmicutes_Bacilli_Lactobacillales_Aerococcaceae_Aerococcus	Potential pathogenic bacteria of bloodstream infections and endocarditis	[11, 12]
	H60	Actinobacteria_Actinobacteria_Actinomycetales_Nocardioidaceae_Nocardioides	unknown	[13]
	H66	Firmicutes_Bacilli_Lactobacillales_Leuconostocaceae_Weissella	Probiotic	[14]
	H68	Bacteroidetes_Bacteroidia_Bacteroidales_Rikenellaceae_Alistipes	Potential role in aging and myalgic encephalomyelitis/chronic fatigue syndrome	[15-17]
	H43	Deinococcus-Thermus_Deinococci_Deinococcales_Deinococcaceae_Deinococcus	unknown	[18]
	H45	Proteobacteria_Betaproteobacteria_Burkholderiales_Oxalobacteraceae_Massilia	unknown	[19, 20]
	H47	Proteobacteria_Alphaproteobacteria_Caulobacterales_Caulobacteraceae_Caulobacter	unknown	[21, 22]
	H64	Actinobacteria_Actinobacteria_Actinomycetales_Micrococcaceae_Micrococcus	Pathogen associated with various infections	[23, 24]
Cluster H2	H4	Actinobacteria_Actinobacteria_Actinomycetales_Actinomycetaceae_Actinomyces	Important role in regulating the oral microecological balance	[25]
	H6	Fusobacteria_Fusobacteria_Fusobacteriales_Leptotrichiaceae_Leptotrichia	Potential probiotic as well as pathogenic bacteria of pneumonia	[26, 27]
	H22	Proteobacteria_Epsilonproteobacteria_Campylobacterales_Campylobacteraceae_Campylobacter	Potential pathogenic bacteria of gastroenteritis	[28, 29]
	H35	Proteobacteria_Betaproteobacteria_Neisseriales_Neisseriaceae_Kingella	part of the normal oral flora and occasionally cause infections of bone, joints, and tendons	[30]
	H53	Firmicutes_Clostridia_Clostridiales_Lachnospiraceae_Butyrivibrio	Probiotic	[17, 31]
Cluster C1	C41	Firmicutes_Clostridia_Clostridiales_Eubacteriaceae_Pseudoramibacter	Potential pathogenic bacteria of pulp	[32]
	C13	Actinobacteria_Actinobacteria_Bifidobacteriales_Bifidobacteriaceae_Bifidobacterium	Probiotic, but as a potential pathogenic bacteria of caries with high content	[9]
	C27	Actinobacteria_Actinobacteria_Bifidobacteriales_Bifidobacteriaceae_Parascardovia	Probiotic, but as a potential pathogenic bacteria of caries with high content	[9]
	C19	Firmicutes_Clostridia_Clostridiales_Veillonellaceae_Selenomonas	Probiotic, but as a potential pathogenic bacteria of caries with high content	[9]
	C73	Actinobacteria_Actinobacteria_Coriobacteriales_Coriobacteriaceae_Slackia	Potential pathogenic bacteria of human body	[33]
	C56	Firmicutes_Clostridia_Clostridiales_Veillonellaceae_Schwartzia	Potential pathogenic bacteria of periodontitis	[34]
	C8	Firmicutes_Clostridia_Clostridiales_Veillonellaceae_Veillonella	Potential pathogenic bacteria of caries	[35]
Cluster C2	C26	Firmicutes_Clostridia_Clostridiales_Veillonellaceae_Anaeroglobus	Potential pathogenic bacteria of periodontitis and pneumonia	[34, 36]
	C14	Firmicutes_Erysipelotrichi_Erysipelotrichales_Erysipelotrichaceae_Solobacterium	Potential pathogenic bacteria of periodontitis	[6]
	C51	Firmicutes_Clostridia_Clostridiales_Lachnospiraceae_Shuttleworthia	Potential pathogenic bacteria of periodontitis	[6, 7]
Cluster C3	C58	Synergistetes_Synergistia_Synergistales_Synergistaceae_Pyramidobacter	Potential pathogenic bacteria of periodontitis	[37]
	C70	Firmicutes_Erysipelotrichi_Erysipelotrichales_Erysipelotrichaceae_Bulleidia	Potential pathogenic bacteria of periodontitis	[34]
	C22	Firmicutes_Clostridia_Clostridiales_Veillonellaceae_Megasphaera	Potential pathogenic bacteria of cavity infectious diseases	[38]
Cluster C4	C55	Proteobacteria_Alphaproteobacteria_Caulobacterales_Caulobacteraceae_Caulobacter	unknown	[21, 22]
	C50	Proteobacteria_Gammaproteobacteria_Pseudomonadales_Pseudomonadaceae_Pseudomonas	Potential pathogenic bacteria of human infectious diseases	[39]
	C34	Proteobacteria_Gammaproteobacteria_Pseudomonadales_Moraxellaceae_Acinetobacter	Potential pathogenic bacteria of human infectious diseases	[40]
	C74	Actinobacteria_Actinobacteria_Actinomycetales_Micrococcaceae_Micrococcus	Potential pathogenic bacteria of human infectious diseases	[23, 24]
	C68	Actinobacteria_Actinobacteria_Actinomycetales_Nocardioidaceae_Nocardioides	Potential pathogenic bacteria of human infectious diseases	[13]
	C78	Proteobacteria_Alphaproteobacteria_Rhizobiales_Methylobacteriaceae_Methylobacterium	Potential pathogenic bacteria of human infectious diseases	[41]
	C35	Deinococcus-Thermus_Deinococci_Thermales_Thermaceae_Thermus	unknown	[10]
	C60	Proteobacteria_Betaproteobacteria_Burkholderiales_Oxalobacteraceae_Massilia	unknown	[19, 20]
	C65	Firmicutes_Clostridia_Clostridiales_Ruminococcaceae_Subdoligranulum	Potential pathogenic bacteria of human infectious diseases	[42]
	C48	Deinococcus-Thermus_Deinococci_Deinococcales_Deinococcaceae_Deinococcus	unknown	[18]
	C49	Actinobacteria_Actinobacteria_Actinomycetales_Micrococcaceae_Arthrobacter	unknown	[43]
	C4	Proteobacteria_Gammaproteobacteria_Pasteurellales_Pasteurellaceae_Actinobacillus	Potential pathogenic bacteria of human infectious diseases	[44]
	C63	Proteobacteria_Alphaproteobacteria_Caulobacterales_Caulobacteraceae_Brevundimonas	Potential pathogenic bacteria of human infectious diseases	[45]
	C57	Firmicutes_Bacilli_Lactobacillales_Aerococcaceae_Aerococcus	Potential pathogenic bacteria of human infectious diseases	[11, 12]
Custer C5	C32	Firmicutes_Clostridia_Clostridiales_IncertaeSedisXVII_Sulfobacillus	unknown	[46]
	C30	Firmicutes_Bacilli_Lactobacillales_Carnobacteriaceae_Granulicatella	Potential pathogenic bacteria of human infectious diseases	[2-5]
	C37	incertae_sedis_Ktedonobacteria_Ktedonobacterales_Ktedonobacteraceae_Ktedonobacter	unknown	[47]
	C80	Deinococcus-Thermus_Deinococci_Deinococcales_Trueperaceae_Truepera	unknown	[48]
	C76	Firmicutes_Clostridia_Clostridiales_Lachnospiraceae_Roseburia	Potential pathogenic bacteria of human infectious diseases	[49, 50]
	C67	Bacteroidetes_Bacteroidia_Bacteroidales_Rikenellaceae_Alistipes	Potential role in aging and myalgic encephalomyelitis/chronic fatigue syndrome	[15-17]
Cluster C6	C66	Proteobacteria_Alphaproteobacteria_Caulobacterales_Caulobacteraceae_Phenylobacterium	Potential pathogenic bacteria	[51-53]
	C39	Proteobacteria_Gammaproteobacteria_Pasteurellales_Pasteurellaceae_Aggregatibacter	Potential pathogenic bacteria of periodontitis	[54]
	C20	Firmicutes_Clostridia_Clostridiales_Lachnospiraceae_Oribacterium	unknown	[55]
*Ref: the references were listed in Table S6.
