# Supplementary material for: Exploration of Human Salivary Microbiomes—Insights into the Novel Characteristics of Microbial Community Structure in Caries and Caries-Free Subjects
Source: PLoS One. 2016 Jan 19;11(1):e0147039. doi: 10.1371/journal.pone.0147039 (PMC4718657; doi:10.1371/journal.pone.0147039)
Supplement: S5 Table — (XLSX) [file pone.0147039.s008.xlsx]

## Sheet: Sheet1
Table S5 The taxa corresponding to the numbers in Fig 4.
	Item		Item
H1	Proteobacteria_Betaproteobacteria_Neisseriales_Neisseriaceae_Neisseria	C1	Firmicutes_Bacilli_Lactobacillales_Streptococcaceae_Streptococcus
H2	Firmicutes_Bacilli_Lactobacillales_Streptococcaceae_Streptococcus	C2	Actinobacteria_Actinobacteria_Actinomycetales_Actinomycetaceae_Actinomyces
H3	Proteobacteria_Gammaproteobacteria_Pasteurellales_Pasteurellaceae_Actinobacillus	C3	Proteobacteria_Betaproteobacteria_Neisseriales_Neisseriaceae_Neisseria
H4	Actinobacteria_Actinobacteria_Actinomycetales_Actinomycetaceae_Actinomyces	C4	Proteobacteria_Gammaproteobacteria_Pasteurellales_Pasteurellaceae_Actinobacillus
H5	Bacteroidetes_Flavobacteria_Flavobacteriales_Flavobacteriaceae_Capnocytophaga	C5	Fusobacteria_Fusobacteria_Fusobacteriales_Leptotrichiaceae_Leptotrichia
H6	Fusobacteria_Fusobacteria_Fusobacteriales_Leptotrichiaceae_Leptotrichia	C6	Firmicutes_Bacilli_Lactobacillales_Lactobacillaceae_Lactobacillus
H7	Actinobacteria_Actinobacteria_Actinomycetales_Micrococcaceae_Rothia	C7	Bacteroidetes_Flavobacteria_Flavobacteriales_Flavobacteriaceae_Capnocytophaga
H8	Firmicutes_Bacilli_Bacillales_Staphylococcaceae_Gemella	C8	Firmicutes_Clostridia_Clostridiales_Veillonellaceae_Veillonella
H9	Spirochaetes_Spirochaetes_Spirochaetales_Spirochaetaceae_Treponema	C9	Actinobacteria_Actinobacteria_Actinomycetales_Micrococcaceae_Rothia
H10	Bacteroidetes_Bacteroidia_Bacteroidales_Porphyromonadaceae_Porphyromonas	C10	Bacteroidetes_Bacteroidia_Bacteroidales_Porphyromonadaceae_Porphyromonas
H11	Firmicutes_Clostridia_Clostridiales_Peptostreptococcaceae_Peptostreptococcus	C11	Firmicutes_Bacilli_Bacillales_Staphylococcaceae_Gemella
H12	Firmicutes_Clostridia_Clostridiales_Peptostreptococcaceae_Filifactor	C12	Spirochaetes_Spirochaetes_Spirochaetales_Spirochaetaceae_Treponema
H13	Firmicutes_Clostridia_Clostridiales_Veillonellaceae_Veillonella	C13	Actinobacteria_Actinobacteria_Bifidobacteriales_Bifidobacteriaceae_Bifidobacterium
H14	Firmicutes_Erysipelotrichi_Erysipelotrichales_Erysipelotrichaceae_Solobacterium	C14	Firmicutes_Erysipelotrichi_Erysipelotrichales_Erysipelotrichaceae_Solobacterium
H15	Actinobacteria_Actinobacteria_Actinomycetales_Corynebacteriaceae_Corynebacterium	C15	Firmicutes_Clostridia_Clostridiales_Eubacteriaceae_Eubacterium
H16	Firmicutes_Clostridia_Clostridiales_Eubacteriaceae_Eubacterium	C16	Firmicutes_Clostridia_Clostridiales_Peptostreptococcaceae_Filifactor
H17	Firmicutes_Clostridia_Clostridiales_Veillonellaceae_Megasphaera	C17	Actinobacteria_Actinobacteria_Actinomycetales_Corynebacteriaceae_Corynebacterium
H18	Firmicutes_Bacilli_Lactobacillales_Aerococcaceae_Abiotrophia	C18	Firmicutes_Clostridia_Clostridiales_Peptostreptococcaceae_Peptostreptococcus
H19	Bacteroidetes_Bacteroidia_Bacteroidales_Prevotellaceae_Prevotella	C19	Firmicutes_Clostridia_Clostridiales_Veillonellaceae_Selenomonas
H20	Firmicutes_Bacilli_Lactobacillales_Carnobacteriaceae_Granulicatella	C20	Firmicutes_Clostridia_Clostridiales_Lachnospiraceae_Oribacterium
H21	Firmicutes_Clostridia_Clostridiales_Lachnospiraceae_Oribacterium	C21	Firmicutes_Clostridia_Clostridiales_Veillonellaceae_Centipeda
H22	Proteobacteria_Epsilonproteobacteria_Campylobacterales_Campylobacteraceae_Campylobacter	C22	Firmicutes_Clostridia_Clostridiales_Veillonellaceae_Megasphaera
H23	Firmicutes_Bacilli_Lactobacillales_Lactobacillaceae_Lactobacillus	C23	Actinobacteria_Actinobacteria_Coriobacteriales_Coriobacteriaceae_Olsenella
H24	Actinobacteria_Actinobacteria_Coriobacteriales_Coriobacteriaceae_Atopobium	C24	Bacteroidetes_Bacteroidia_Bacteroidales_Prevotellaceae_Prevotella
H25	Deinococcus-Thermus_Deinococci_Thermales_Thermaceae_Thermus	C25	Actinobacteria_Actinobacteria_Coriobacteriales_Coriobacteriaceae_Atopobium
H26	Firmicutes_Clostridia_Clostridiales_IncertaeSedisXIII_Mogibacterium	C26	Firmicutes_Clostridia_Clostridiales_Veillonellaceae_Anaeroglobus
H27	Firmicutes_Clostridia_Clostridiales_IncertaeSedisXI_Parvimonas	C27	Actinobacteria_Actinobacteria_Bifidobacteriales_Bifidobacteriaceae_Parascardovia
H28	Proteobacteria_Gammaproteobacteria_Pseudomonadales_Moraxellaceae_Acinetobacter	C28	Firmicutes_Bacilli_Lactobacillales_Aerococcaceae_Abiotrophia
H29	Firmicutes_Clostridia_Clostridiales_Veillonellaceae_Selenomonas	C29	Firmicutes_Bacilli_Lactobacillales_Leuconostocaceae_Weissella
H30	Firmicutes_Clostridia_Clostridiales_Veillonellaceae_Centipeda	C30	Firmicutes_Bacilli_Lactobacillales_Carnobacteriaceae_Granulicatella
H31	Firmicutes_Clostridia_Clostridiales_Veillonellaceae_Anaeroglobus	C31	Proteobacteria_Epsilonproteobacteria_Campylobacterales_Campylobacteraceae_Campylobacter
H32	Firmicutes_Clostridia_Clostridiales_IncertaeSedisXVII_Sulfobacillus	C32	Firmicutes_Clostridia_Clostridiales_IncertaeSedisXVII_Sulfobacillus
H33	Actinobacteria_Actinobacteria_Actinomycetales_Micrococcaceae_Arthrobacter	C33	Firmicutes_Clostridia_Clostridiales_IncertaeSedisXI_Parvimonas
H34	Firmicutes_Clostridia_Clostridiales_Lachnospiraceae_Catonella	C34	Proteobacteria_Gammaproteobacteria_Pseudomonadales_Moraxellaceae_Acinetobacter
H35	Proteobacteria_Betaproteobacteria_Neisseriales_Neisseriaceae_Kingella	C35	Deinococcus-Thermus_Deinococci_Thermales_Thermaceae_Thermus
H36	Proteobacteria_Gammaproteobacteria_Pseudomonadales_Pseudomonadaceae_Pseudomonas	C36	Gemmatimonadetes_Gemmatimonadetes_Gemmatimonadales_Gemmatimonadaceae_Gemmatimonas
H37	Firmicutes_Clostridia_Clostridiales_Veillonellaceae_Dialister	C37	incertae_sedis_Ktedonobacteria_Ktedonobacterales_Ktedonobacteraceae_Ktedonobacter
H38	incertae_sedis_Ktedonobacteria_Ktedonobacterales_Ktedonobacteraceae_Ktedonobacter	C38	Firmicutes_Clostridia_Clostridiales_IncertaeSedisXIII_Mogibacterium
H39	Firmicutes_Bacilli_Lactobacillales_Aerococcaceae_Aerococcus	C39	Proteobacteria_Gammaproteobacteria_Pasteurellales_Pasteurellaceae_Aggregatibacter
H40	Proteobacteria_Gammaproteobacteria_Pseudomonadales_Moraxellaceae_Moraxella	C40	Firmicutes_Clostridia_Clostridiales_Veillonellaceae_Dialister
H41	Proteobacteria_Betaproteobacteria_Burkholderiales_Comamonadaceae_Brachymonas	C41	Firmicutes_Clostridia_Clostridiales_Eubacteriaceae_Pseudoramibacter
H42	Gemmatimonadetes_Gemmatimonadetes_Gemmatimonadales_Gemmatimonadaceae_Gemmatimonas	C42	Proteobacteria_Deltaproteobacteria_Desulfobacterales_Desulfobulbaceae_Desulfobulbus
H43	Deinococcus-Thermus_Deinococci_Deinococcales_Deinococcaceae_Deinococcus	C43	Proteobacteria_Betaproteobacteria_Neisseriales_Neisseriaceae_Kingella
H44	Actinobacteria_Actinobacteria_Bifidobacteriales_Bifidobacteriaceae_Bifidobacterium	C44	Proteobacteria_Gammaproteobacteria_Pseudomonadales_Moraxellaceae_Moraxella
H45	Proteobacteria_Betaproteobacteria_Burkholderiales_Oxalobacteraceae_Massilia	C45	Proteobacteria_Epsilonproteobacteria_Campylobacterales_Helicobacteraceae_Wolinella
H46	Firmicutes_Clostridia_Clostridiales_Lachnospiraceae_Shuttleworthia	C46	Firmicutes_Clostridia_Clostridiales_Lachnospiraceae_Johnsonella
H47	Proteobacteria_Alphaproteobacteria_Caulobacterales_Caulobacteraceae_Caulobacter	C47	Firmicutes_Clostridia_Clostridiales_Lachnospiraceae_Catonella
H48	Proteobacteria_Deltaproteobacteria_Desulfobacterales_Desulfobulbaceae_Desulfobulbus	C48	Deinococcus-Thermus_Deinococci_Deinococcales_Deinococcaceae_Deinococcus
H49	Firmicutes_Clostridia_Clostridiales_Lachnospiraceae_Johnsonella	C49	Actinobacteria_Actinobacteria_Actinomycetales_Micrococcaceae_Arthrobacter
H50	Proteobacteria_Deltaproteobacteria_Desulfovibrionales_Desulfomicrobiaceae_Desulfomicrobium	C50	Proteobacteria_Gammaproteobacteria_Pseudomonadales_Pseudomonadaceae_Pseudomonas
H51	Proteobacteria_Betaproteobacteria_Burkholderiales_Oxalobacteraceae_Herbaspirillum	C51	Firmicutes_Clostridia_Clostridiales_Lachnospiraceae_Shuttleworthia
H52	Proteobacteria_Gammaproteobacteria_Pasteurellales_Pasteurellaceae_Aggregatibacter	C52	Tenericutes_Mollicutes_Mycoplasmatales_Mycoplasmataceae_Mycoplasma
H53	Firmicutes_Clostridia_Clostridiales_Lachnospiraceae_Butyrivibrio	C53	Proteobacteria_Betaproteobacteria_Burkholderiales_Oxalobacteraceae_Herbaspirillum
H54	Firmicutes_Clostridia_Clostridiales_Eubacteriaceae_Pseudoramibacter	C54	Proteobacteria_Deltaproteobacteria_Desulfovibrionales_Desulfovibrionaceae_Desulfovibrio
H55	Synergistetes_Synergistia_Synergistales_Synergistaceae_Pyramidobacter	C55	Proteobacteria_Alphaproteobacteria_Caulobacterales_Caulobacteraceae_Caulobacter
H56	Proteobacteria_Gammaproteobacteria_Cardiobacteriales_Cardiobacteriaceae_Cardiobacterium	C56	Firmicutes_Clostridia_Clostridiales_Veillonellaceae_Schwartzia
H57	Firmicutes_Clostridia_Clostridiales_Veillonellaceae_Schwartzia	C57	Firmicutes_Bacilli_Lactobacillales_Aerococcaceae_Aerococcus
H58	Tenericutes_Mollicutes_Mycoplasmatales_Mycoplasmataceae_Mycoplasma	C58	Synergistetes_Synergistia_Synergistales_Synergistaceae_Pyramidobacter
H59	Proteobacteria_Alphaproteobacteria_Rhizobiales_Methylobacteriaceae_Methylobacterium	C59	Proteobacteria_Betaproteobacteria_Burkholderiales_Comamonadaceae_Brachymonas
H60	Actinobacteria_Actinobacteria_Actinomycetales_Nocardioidaceae_Nocardioides	C60	Proteobacteria_Betaproteobacteria_Burkholderiales_Oxalobacteraceae_Massilia
H61	Proteobacteria_Gammaproteobacteria_Pseudomonadales_Moraxellaceae_Psychrobacter	C61	Proteobacteria_Gammaproteobacteria_Cardiobacteriales_Cardiobacteriaceae_Cardiobacterium
H62	Proteobacteria_Alphaproteobacteria_Caulobacterales_Caulobacteraceae_Brevundimonas	C62	Firmicutes_Bacilli_Bacillales_Staphylococcaceae_Staphylococcus
H63	Proteobacteria_Gammaproteobacteria_Pseudomonadales_Pseudomonadaceae_Cellvibrio	C63	Proteobacteria_Alphaproteobacteria_Caulobacterales_Caulobacteraceae_Brevundimonas
H64	Actinobacteria_Actinobacteria_Actinomycetales_Micrococcaceae_Micrococcus	C64	Firmicutes_Clostridia_Clostridiales_Lachnospiraceae_Butyrivibrio
H65	Proteobacteria_Deltaproteobacteria_Desulfovibrionales_Desulfovibrionaceae_Desulfovibrio	C65	Firmicutes_Clostridia_Clostridiales_Ruminococcaceae_Subdoligranulum
H66	Firmicutes_Bacilli_Lactobacillales_Leuconostocaceae_Weissella	C66	Proteobacteria_Alphaproteobacteria_Caulobacterales_Caulobacteraceae_Phenylobacterium
H67	Proteobacteria_Alphaproteobacteria_Caulobacterales_Caulobacteraceae_Phenylobacterium	C67	Bacteroidetes_Bacteroidia_Bacteroidales_Rikenellaceae_Alistipes
H68	Bacteroidetes_Bacteroidia_Bacteroidales_Rikenellaceae_Alistipes	C68	Actinobacteria_Actinobacteria_Actinomycetales_Nocardioidaceae_Nocardioides
H69	Proteobacteria_Alphaproteobacteria_Rhodobacterales_Rhodobacteraceae_Paracoccus	C69	Proteobacteria_Gammaproteobacteria_Pseudomonadales_Moraxellaceae_Psychrobacter
H70	Actinobacteria_Actinobacteria_Bifidobacteriales_Bifidobacteriaceae_Parascardovia	C70	Firmicutes_Erysipelotrichi_Erysipelotrichales_Erysipelotrichaceae_Bulleidia
H71	Firmicutes_Clostridia_Clostridiales_IncertaeSedisXII_Fusibacter	C71	Fusobacteria_Fusobacteria_Fusobacteriales_Leptotrichiaceae_Streptobacillus
H72	Bacteroidetes_Sphingobacteria_Sphingobacteriales_Chitinophagaceae_Sediminibacterium	C72	Firmicutes_Clostridia_Clostridiales_IncertaeSedisXII_Fusibacter
		C73	Actinobacteria_Actinobacteria_Coriobacteriales_Coriobacteriaceae_Slackia
		C74	Actinobacteria_Actinobacteria_Actinomycetales_Micrococcaceae_Micrococcus
		C75	Bacteroidetes_Sphingobacteria_Sphingobacteriales_Chitinophagaceae_Sediminibacterium
		C76	Firmicutes_Clostridia_Clostridiales_Lachnospiraceae_Roseburia
		C77	Proteobacteria_Deltaproteobacteria_Desulfovibrionales_Desulfomicrobiaceae_Desulfomicrobium
		C78	Proteobacteria_Alphaproteobacteria_Rhizobiales_Methylobacteriaceae_Methylobacterium
		C79	Actinobacteria_Actinobacteria_Bifidobacteriales_Bifidobacteriaceae_Alloscardovia
		C80	Deinococcus-Thermus_Deinococci_Deinococcales_Trueperaceae_Truepera
