# Supplementary material for: Exploration of Human Salivary Microbiomes—Insights into the Novel Characteristics of Microbial Community Structure in Caries and Caries-Free Subjects
Source: PLoS One. 2016 Jan 19;11(1):e0147039. doi: 10.1371/journal.pone.0147039 (PMC4718657; doi:10.1371/journal.pone.0147039)
Supplement: S6 Table — (XLSX) [file pone.0147039.s009.xlsx]

## Sheet: Sheet1
Table S6 References cited in S4 Table.
No.	References
1	Bishburg E, Ghuman D, Cohen A, Chan T, Nalmas S. Abiotrophia spp. and Staphylococcus epidermidis Endocarditis Treated with Daptomycin. Thescientificworldjo. 2008;8:793-5. doi: 10.1100/tsw.2008.95. PubMed PMID: WOS:000261479500004.
2	Christensen JJr, Facklam RR. Granulicatella and Abiotrophia species from human clinical specimens. J Clin Microbiol. 2001;39(10):3520-3.
3	Colombo APV, Boches SK, Cotton SL, Goodson JM, Kent R, Haffajee AD, et al. Comparisons of Subgingival Microbial Profiles of Refractory Periodontitis, Severe Periodontitis, and Periodontal Health Using the Human Oral Microbe Identification Microarray. J Periodontol. 2009;80(9):1421-32. doi: 10.1902/jop.2009.090185. PubMed PMID: WOS:000270098300008.
4	Gardenier JC, Hranjec T, Sawyer RG, Bonatti H. Granulicatella adiacens Bacteremia in an Elderly Trauma Patient. Surg Infect. 2011;12(3):251-3. doi: 10.1089/sur.2010.059. PubMed PMID: WOS:000294161600015.
5	Wang MY, Lin J, Sun SB, Yuan XY. Identification of Granulicatella elegans from a case of infective endocarditis, based on the phenotypic characteristics and 16S rRNA gene sequence. J Cardiovasc Med (Hagerstown). 2015;16 Suppl 2:S138-40. doi: 10.2459/JCM.0b013e328356a471. PubMed PMID: 22772601.
6	Contreras A, Moreno SM, Jaramillo A, Pelaez M, Duque A, Botero JE, et al. Periodontal microbiology in Latin America. Periodontol 2000. 2015;67(1):58-86. doi: 10.1111/prd.12074. PubMed PMID: 25494598.
7	Shah NB, Suri RM, Melduni RM, Patel R, Kommedal O, Saebo O, et al. Shuttleworthia satelles endocarditis: evidence of non-dental human disease. J Infect. 2010;60(6):491-3. doi: 10.1016/j.jinf.2010.02.008. PubMed PMID: 20170673.
8	Chen J, Su Z, Liu Y, Sandoghchian S, Zheng D, Wang S, et al. Herbaspirillum species: a potential pathogenic bacteria isolated from acute lymphoblastic leukemia patient. Curr Microbiol. 2011;62(1):331-3. doi: 10.1007/s00284-010-9703-5. PubMed PMID: 20625732.
9	Mattarelli P, Biavati B. The genera Bifidobacterium,Parascardovia and Scardovia, In: Holzapfel WH, Wood BJB, editors. Lactic acid bacteria: biodiversity and taxonomy.John Wiley & Sons, Ltd, Chichester, UK. doi:10.1002/9781118655252.ch29.
10	Da Costa MS, Rainey FA, Nobre MF. The Genus Thermus and Relatives. 2006:797-812. doi: 10.1007/0-387-30747-8_32.
11	de Jong MFC, Soetekouw R, ten Kate RW, Veenendaal D. Aerococcus urinae: Severe and Fatal Bloodstream Infections and Endocarditis. J Clin Microbiol. 2010;48(9):3445-7. doi: 10.1128/Jcm.00835-10. PubMed PMID: WOS:000281480400079.
12	Hirzel C, Guilarte YN, Hirzberger L, Furrer H, Marschall J, Endimiani A. In vitro susceptibility of Aerococcus urinae isolates to antibiotics used for uncomplicated urinary tract infection. J Infect. 2015. doi: 10.1016/j.jinf.2015.04.020. PubMed PMID: 25912613.
13	Paes F, Liu X, Mattes TE, Cupples AM. Elucidating carbon uptake from vinyl chloride using stable isotope probing and Illumina sequencing. Appl Microbiol Biotechnol. 2015. doi: 10.1007/s00253-015-6606-1. PubMed PMID: 25981993.
14	Lee KW, Park JY, Jeong HR, Heo HJ, Han NS, Kim JH. Probiotic properties of Weissella strains isolated from human faeces. Anaerobe. 2012;18(1):96-102. doi: 10.1016/j.anaerobe.2011.12.015. PubMed PMID: 22200451.
15	Kim YS, Kim J, Park SJ. High-throughput 16S rRNA gene sequencing reveals alterations of mouse intestinal microbiota after radiotherapy. Anaerobe. 2015;33:1-7. doi: 10.1016/j.anaerobe.2015.01.004. PubMed PMID: 25600706.
16	Langille MG, Meehan CJ, Koenig JE, Dhanani AS, Rose RA, Howlett SE, et al. Microbial shifts in the aging mouse gut. Microbiome. 2014;2(1):50. doi: 10.1186/s40168-014-0050-9. PubMed PMID: 25520805; PubMed Central PMCID: PMC4269096.
17	Voreades N, Kozil A, Weir TL. Diet and the development of the human intestinal microbiome. Front Microbiol. 2014;5:494. doi: 10.3389/fmicb.2014.00494. PubMed PMID: 25295033; PubMed Central PMCID: PMC4170138.
18	Gerber E, Bernard R, Castang S, Chabot N, Coze F, Dreux-Zigha A, et al. Deinococcus as new chassis for industrial biotechnology: biology, physiology and tools. J Appl Microbiol. 2015;119(1):1-10. doi: 10.1111/jam.12808. PubMed PMID: WOS:000356709500001.
19	Hori T, Barnor J, Huu TN, Morinaga O, Hamano A, Ndzinu J, et al. Procyanidin trimer C1 derived from Theobroma cacao reactivates latent human immunodeficiency virus type 1 provirus (vol 459, pg 288, 2015). Biochem Bioph Res Co. 2015;461(4):702-. doi: 10.1016/j.bbrc.2015.04.101. PubMed PMID: WOS:000355767300022.
20	Wolschendorf F, Duverger A, Jones J, Wagner FH, Huff J, Benjamin WH, et al. Hit-and-Run Stimulation: a Novel Concept To Reactivate Latent HIV-1 Infection without Cytokine Gene Induction. J Virol. 2010;84(17):8712-20. doi: 10.1128/Jvi.00523-10. PubMed PMID: WOS:000280605300031.
21	Abraham W-R, Rohde M, Bennasar A. The Family Caulobacteraceae. 2014:179-205. doi: 10.1007/978-3-642-30197-1_259.
22	Poindexter JS. The caulobacters: ubiquitous unusual bacteria. Microbiol Rev. 1981;45(1):123-79. PubMed PMID: 7012570; PubMed Central PMCID: PMC281501.
23	Kocur M, Kloos WE, Schleifer K-H. The Genus Micrococcus. 2006:961-71. doi: 10.1007/0-387-30743-5_37.
24	Smith KJ, Neafie R, Yeager J, Skelton HG. Micrococcus folliculitis in HIV-1 disease. Br J Dermatol. 1999;141(3):558-61. PubMed PMID: 10583069.
25	Guo Y, Wei C, Liu C, Li D, Sun J, Huang H, et al. Inhibitory effects of oral Actinomyces on the proliferation, virulence and biofilm formation of Candida albicans. Arch Oral Biol. 2015;60(9):1368-74. doi: 10.1016/j.archoralbio.2015.06.015. PubMed PMID: 26143096.
26	Kawanami T, Fukuda K, Yatera K, Kido T, Yoshii C, Taniguchi H, et al. Severe Pneumonia with Leptotrichia sp Detected Predominantly in Bronchoalveolar Lavage Fluid by Use of 16S rRNA Gene Sequencing Analysis. J Clin Microbiol. 2009;47(2):496-8. doi: 10.1128/Jcm.01429-08. PubMed PMID: WOS:000263029200039.
27	Thompson J, Pikis A. Metabolism of sugars by genetically diverse species of oral Leptotrichia. Mol Oral Microbiol. 2012;27(1):34-44. doi: 10.1111/j.2041-1014.2011.00627.x. PubMed PMID: 22230464; PubMed Central PMCID: PMC3257818.
28	Butzler JP. Campylobacter, from obscurity to celebrity. Clin Microbiol Infect. 2004;10(10):868-76. doi: 10.1111/j.1469-0691.2004.00983.x. PubMed PMID: 15373879.
29	Grzybowska-Chlebowczyk U, Kalita B, Flak-Wancerz A, Jasielska M, Więcek S, Wojcieszyn M, et al. Clinical course of Campylobacter infections in children. Pediatria Polska. 2013;88(4):329-34. doi: 10.1016/j.pepo.2013.05.004.
30	Morse SA. Neisseria, Moraxella, Kingella and Eikenella. In: Baron S, editor. Med Microbiol. 4th ed. Galveston (TX)1996.
31	Fukuda S, Suzuki Y, Murai M, Asanuma N, Hino T. Isolation of a novel strain of Butyrivibrio fibrisolvens that isomerizes linoleic acid to conjugated linoleic acid without hydrogenation, and its utilization as a probiotic for animals. J Appl Microbiol. 2006;100(4):787-94. doi: 10.1111/j.1365-2672.2006.02864.x. PubMed PMID: WOS:000236024400019.
32	Lew HP, Quah SY, Lui JN, Bergenholtz G, Yu VSH, Tan KS. Isolation of Alkaline-tolerant Bacteria from Primary Infected Root Canals. J Endodont. 2015;41(4):451-6. doi: 10.1016/j.joen.2014.12.003. PubMed PMID: WOS:000353076700005.
33	Rafii F. The role of colonic bacteria in the metabolism of the natural isoflavone daidzin to equol. Metabolites. 2015;5(1):56-73. doi: 10.3390/metabo5010056. PubMed PMID: 25594250; PubMed Central PMCID: PMC4381290.
34	Camelo-Castillo AJ, Mira A, Pico A, Nibali L, Henderson B, Donos N, et al. Subgingival microbiota in health compared to periodontitis and the influence of smoking. Front Microbiol. 2015;6:119. doi: 10.3389/fmicb.2015.00119. PubMed PMID: 25814980; PubMed Central PMCID: PMC4356944.
35	Do T, Sheehy EC, Mulli T, Hughes F, Beighton D. Transcriptomic analysis of three Veillonella spp. present in carious dentine and in the saliva of caries-free individuals. Front Cell Infect Microbiol. 2015;5:25. doi: 10.3389/fcimb.2015.00025. PubMed PMID: 25859434; PubMed Central PMCID: PMC4374535.
36	Wang CH, Kan LP, Sun JR, Yu CM, Yin T, Huang TW, et al. Empyema caused by Anaeroglobus geminates, a case report with literature review. Infection. 2015;43(1):117-20. doi: 10.1007/s15010-014-0679-0. PubMed PMID: 25156885.
37	Al-hebshi NN, Al-Alimi A, Taiyeb-Ali T, Jaafar N. Quantitative analysis of classical and new putative periodontal pathogens in subgingival biofilm: a case-control study. J Periodontal Res. 2015;50(3):320-9. doi: 10.1111/jre.12210. PubMed PMID: WOS:000353513000004.
38	Thieszen J, Bibber V, Axman JE, Drouillard JS.Lactipro (Megasphaera elsdenii) Increases Ruminal pH and Alters Volatile Fatty Acids and Lactate During Transition to an 80% Concentrate Diet.Kansas Agr Exp Stat Res Rep.2015;1(1):Art13.
39	Stewart PS, Franklin MJ, Williamson KS, Folsom JP, Boegli L, James GA. Contribution of Stress Responses to Antibiotic Tolerance in Pseudomonas aeruginosa Biofilms. Antimicrob Agents Chemother. 2015;59(7):3838-47. doi: 10.1128/AAC.00433-15. PubMed PMID: 25870065; PubMed Central PMCID: PMC4468716.
40	Latibeaudiere R, Rosa R, Laowansiri P, Arheart K, Namias N, Munoz-Price LS. Surveillance cultures growing carbapenem-Resistant Acinetobacter baumannii predict the development of clinical infections: a retrospective cohort study. Clin Infect Dis. 2015;60(3):415-22. doi: 10.1093/cid/ciu847. PubMed PMID: 25352586.
41	Li L, Tarrand JJ, Han XY. Microbiological and clinical features of four cases of catheter-related infection by Methylobacterium radiotolerans. J Clin Microbiol. 2015;53(4):1375-9. doi: 10.1128/JCM.03416-14. PubMed PMID: 25631797; PubMed Central PMCID: PMC4365232.
42	Hisada T, Endoh K, Kuriki K. Inter- and intra-individual variations in seasonal and daily stabilities of the human gut microbiota in Japanese. Arch Microbiol. 2015. doi: 10.1007/s00203-015-1125-0. PubMed PMID: 26068535.
43	Sasaki K. Interface oral health science 2014 : innovative research on biosis-abiosis intelligent interface. New York: Springer; 2014. pages cm p.
44	Montagnani C, Pecile P, Moriondo M, Petricci P, Becciani S, Chiappini E, et al. First Human Case of Meningitis and Sepsis in a Child Caused by Actinobacillus suis or Actinobacillus equuli. J Clin Microbiol. 2015;53(6):1990-2. doi: 10.1128/JCM.00339-15. PubMed PMID: 25878346; PubMed Central PMCID: PMC4432038.
45	Shujat U, Ikram A, Abbasi SA, Ayyub M. A Case of Bacteremia by Brevundimonas vesicularisin a Hospitalized Patient. J Coll Physicians Surg Pak. 2015;25(5):391. doi: 05.2015/JCPSP.391391. PubMed PMID: 26008674.
46	Tsaplina IA, Zhuravleva AE, Egorova MA, Bogdanova TI, Krasil'nikova EN, Zakharchuk LM, et al. Response to oxygen limitation in bacteria of the genus sulfobacillus. Microbiology+. 2010;79(1):13-22. doi: 10.1134/S0026261710010029. PubMed PMID: WOS:000274965100002.
47	Weber CF, King GM. Distribution and diversity of carbon monoxide-oxidizing bacteria and bulk bacterial communities across a succession gradient on a Hawaiian volcanic deposit. Environ Microbiol. 2010;12(7):1855-67. doi: 10.1111/j.1462-2920.2010.02190.x. PubMed PMID: WOS:000280101200006.
48	Johnston MD, Muench BA, Banks ED, Barton HA. Human Urine in Lechuguilla Cave: The Microbiological Impact and Potential for Bioremediation. J Cave Karst Stud. 2012;74(3):278-91. doi: 10.4311/2011mb0227. PubMed PMID: WOS:000312518700006.
49	Kurakawa T, Ogata K, Matsuda K, Tsuji H, Kubota H, Takada T, et al. Diversity of Intestinal Clostridium coccoides Group in the Japanese Population, as Demonstrated by Reverse Transcription-Quantitative PCR. Plos One. 2015;10(5):e0126226.doi: 10.1371/journal.pone.0126226. PubMed PMID: ISI:000354931700014.
50	Kurakawa T, Ogata K, Matsuda K, Tsuji H, Kubota H, Takada T, et al. Diversity of Intestinal Clostridium coccoides Group in the Japanese Population, as Demonstrated by Reverse Transcription-Quantitative PCR. PLoS One. 2015;10(5):e0126226. doi: 10.1371/journal.pone.0126226. PubMed PMID: 26000453; PubMed Central PMCID: PMC4441462.
51	Luo Y, Xu X, Ding Z, Liu Z, Zhang B, Yan Z, et al. Complete genome of Phenylobacterium zucineum--a novel facultative intracellular bacterium isolated from human erythroleukemia cell line K562. BMC Genomics. 2008;9:386. doi: 10.1186/1471-2164-9-386. PubMed PMID: 18700039; PubMed Central PMCID: PMC2529317.
52	Weese SJ, Nichols J, Jalali M, Litster A. The oral and conjunctival microbiotas in cats with and without feline immunodeficiency virus infection. Vet Res. 2015;46:21.doi: 10.1186/s13567-014-0140-5. PubMed PMID: WOS:000350376000001.
53	Zhu XH, Li F, Xu JH, Xiang LH, Kang KF. Cutaneous Infectious Granuloma Caused by Phenylobacterium in an Adult with Myelodysplastic Syndrome A First Case Report. Am J Clin Dermatol. 2010;11(5):363-6. PubMed PMID: WOS:000280858800007.
54	Kerr AR. The oral microbiome and cancer. J Dent Hyg. 2015;89 Suppl 1:20-3. PubMed PMID: 25691020.
55	Sizova MV, Muller PA, Stancyk D, Panikov NS, Mandalakis M, Hazen A, et al. Oribacterium parvum sp nov and Oribacterium asaccharolyticum sp nov., obligately anaerobic bacteria from the human oral cavity, and emended description of the genus Oribacterium. Int J Syst Evol Micr. 2014;64:2642-9. doi: 10.1099/ijs.0.060988-0. PubMed PMID: WOS:000342883100021.
